# Supplementary material for: Co-expressed Pathways DataBase for Tomato: a database to predict pathways relevant to a query gene
Source: BMC Genomics. 2017 Jun 5;18:437. doi: 10.1186/s12864-017-3786-3 (PMC5460524; doi:10.1186/s12864-017-3786-3)
Supplement: Supplementary file 1 — ID correspondence table and information on the SRA Runs. The correspondences among Entrez Gene ID, Kegg Gene ID, and Ensemble Gene ID are shown in Table 1. Information (Run ID, Experiment ID, Study ID, sample tissue and cultivar) on the SRA Runs used to construct the gene expression matrix is shown in Table 2. (XLSX 1015 kb) [file 12864_2017_3786_MOESM1_ESM.xlsx]

## Sheet: Table 1
Entrez Gene ID	KEGG Gene ID	Ensembl Gene ID
100037489	sly:100037489	Solyc02g089160.2
100037489	sly:100037489	Solyc02g089160.2
100037490	sly:100037490
100037491	sly:100037491
100037492	sly:100037492
100037493	sly:100037493	Solyc06g008630.2
100037494	sly:100037494
100037494	sly:100037494
100037495	sly:100037495
100037495	sly:100037495
100037496	sly:100037496	Solyc01g109160.2
100037497	sly:100037497
100037498	sly:100037498	Solyc01g100200.2
100037498	sly:100037498	Solyc01g100200.2
100037499	sly:100037499
100037499	sly:100037499
100037499	sly:100037499
100037499	sly:100037499
100037499	sly:100037499
100037499	sly:100037499
100037499	sly:100037499
100037499	sly:100037499
100037501	sly:100037501	Solyc06g036170.1
100037502	sly:100037502	Solyc03g025170.1
100037503	sly:100037503	Solyc03g123400.1
100037504	sly:100037504	Solyc03g079850.2
100037505	sly:100037505	Solyc07g056670.2
100037506	sly:100037506
100037507	sly:100037507	Solyc06g065630.2
100037508	sly:100037508	Solyc02g083520.2
100037509	sly:100037509	Solyc07g065380.2
100037510	sly:100037510	Solyc04g012160.2
100037510	sly:100037510	Solyc04g012160.2
100037511	sly:100037511
100037511	sly:100037511
100037511	sly:100037511
100037511	sly:100037511
100037512	sly:100037512
100037512	sly:100037512
100037512	sly:100037512
100037513	sly:100037513
100037514	sly:100037514
100037515	sly:100037515
100037516	sly:100037516
100037517	sly:100037517	Solyc01g008340.2
100037726	sly:100037726
100037727	sly:100037727
100037728	sly:100037728
100037729	sly:100037729	Solyc02g087970.1
100037730	sly:100037730
100037731	sly:100037731	Solyc01g090430.2
100037732	sly:100037732	Solyc11g006550.1
100037733	sly:100037733
100037735	sly:100037735	Solyc01g099590.2
100037736	sly:100037736
100037737	sly:100037737	Solyc10g083760.1
100125891	sly:100125891	Solyc08g006320.2
100125904	sly:100125904	Solyc06g068440.2
100125906	sly:100125906	Solyc12g006380.1
100125909	sly:100125909	Solyc02g036350.2
100125910	sly:100125910
100125910	sly:100125910
100125910	sly:100125910
100125910	sly:100125910
100125911	sly:100125911
100134872	sly:100134872	Solyc02g079930.2
100134875	sly:100134875	Solyc10g007600.2
100134875	sly:100134875	Solyc10g007600.2
100134876	sly:100134876
100134877	sly:100134877
100134879	sly:100134879	Solyc04g081440.2
100134880	sly:100134880	Solyc05g010420.1
100134880	sly:100134880	Solyc05g010420.1
100134881	sly:100134881
100134882	sly:100134882
100134882	sly:100134882
100134883	sly:100134883	Solyc04g077980.1
100134884	sly:100134884	Solyc02g062560.2
100134884	sly:100134884	Solyc02g062560.2
100134885	sly:100134885
100134886	sly:100134886	Solyc01g112000.2
100134887	sly:100134887	Solyc03g093640.2
100134887	sly:100134887	Solyc03g093640.2
100134887	sly:100134887	Solyc03g093640.2
100134887	sly:100134887	Solyc03g093640.2
100134887	sly:100134887	Solyc03g093640.2
100134887	sly:100134887	Solyc03g093640.2
100134888	sly:100134888
100134889	sly:100134889	Solyc07g061720.2
100134890	sly:100134890	Solyc07g061730.2
100134891	sly:100134891	Solyc01g079390.2
100134891	sly:100134891	Solyc01g079390.2
100134892	sly:100134892	Solyc03g044380.2
100134892	sly:100134892	Solyc03g044380.2
100134893	sly:100134893
100134894	sly:100134894	Solyc09g011600.2
100134896	sly:100134896	Solyc08g077210.2
100134897	sly:100134897
100134897	sly:100134897
100134897	sly:100134897
100134897	sly:100134897
100134898	sly:100134898
100134900	sly:100134900	Solyc11g007020.1
100134901	sly:100134901	Solyc01g008530.2
100134902	sly:100134902	Solyc01g008550.2
100134903	sly:100134903	Solyc01g087640.2
100134903	sly:100134903	Solyc01g087640.2
100134904	sly:100134904	Solyc08g007790.2
100134904	sly:100134904	Solyc08g007790.2
100134905	sly:100134905	Solyc05g055760.2
100134906	sly:100134906
100134907	sly:100134907	Solyc05g053340.2
100134908	sly:100134908
100134910	sly:100134910	Solyc07g062140.2
100134910	sly:100134910	Solyc07g062140.2
100134910	sly:100134910	Solyc07g062140.2
100134910	sly:100134910	Solyc07g062140.2
100134910	sly:100134910	Solyc07g062140.2
100134910	sly:100134910	Solyc07g062140.2
100134910	sly:100134910	Solyc07g062140.2
100134910	sly:100134910	Solyc07g062140.2
100134911	sly:100134911	Solyc12g009220.1
100134912	sly:100134912
100134913	sly:100134913	Solyc06g054010.2
100134914	sly:100134914
100134915	sly:100134915
100134915	sly:100134915
100134915	sly:100134915
100134915	sly:100134915
100135703	sly:100135703	Solyc07g006500.2
100135703	sly:100135703	Solyc07g006500.2
100135704	sly:100135704
100136876	sly:100136876	Solyc02g083140.2
100136876	sly:100136876	Solyc02g083140.2
100136876	sly:100136876	Solyc02g083140.2
100136876	sly:100136876	Solyc02g083140.2
100136877	sly:100136877
100136886	sly:100136886	Solyc02g070580.1
100136887	sly:100136887	Solyc04g078900.2
100136888	sly:100136888	Solyc02g065750.1
100147714	sly:100147714	Solyc04g049010.2
100147715	sly:100147715
100147715	sly:100147715
100147716	sly:100147716	Solyc10g079240.1
100147717	sly:100147717
100147719	sly:100147719	Solyc05g013630.1
100147720	sly:100147720	Solyc01g009860.2
100147721	sly:100147721
100147722	sly:100147722	Solyc11g011920.1
100147723	sly:100147723	Solyc01g005000.2
100147724	sly:100147724
100147724	sly:100147724
100147725	sly:100147725
100147726	sly:100147726	Solyc09g090700.1
100147726	sly:100147726	Solyc09g090700.1
100147726	sly:100147726	Solyc09g090700.1
100147727	sly:100147727	Solyc02g067750.2
100147728	sly:100147728
100191110	sly:100191110	Solyc01g111630.2
100191111	sly:100191111	Solyc01g106620.2
100191112	sly:100191112	Solyc01g093980.2
100191113	sly:100191113	Solyc03g098230.2
100191114	sly:100191114
100191114	sly:100191114
100191115	sly:100191115	Solyc06g072480.1
100191116	sly:100191116	Solyc02g089940.2
100191117	sly:100191117	Solyc07g042830.2
100191117	sly:100191117	Solyc07g042830.2
100191118	sly:100191118	Solyc11g071810.1
100191119	sly:100191119	Solyc11g071680.1
100191121	sly:100191121	Solyc02g088340.2
100191122	sly:100191122
100191123	sly:100191123	Solyc01g079620.2
100191124	sly:100191124	Solyc04g007260.2
100191124	sly:100191124	Solyc04g007260.2
100191125	sly:100191125
100191125	sly:100191125
100191125	sly:100191125
100191126	sly:100191126
100191127	sly:100191127	Solyc01g074030.2
100191128	sly:100191128	Solyc07g005330.2
100191129	sly:100191129	Solyc12g088170.1
100191131	sly:100191131	Solyc07g042260.2
100191133	sly:100191133	Solyc07g062270.2
100191134	sly:100191134	Solyc07g062280.2
100191134	sly:100191134	Solyc07g062280.2
100191135	sly:100191135	Solyc10g007410.2
100191136	sly:100191136	Solyc07g008660.2
100191137	sly:100191137	Solyc07g006630.2
100191138	sly:100191138	Solyc03g044300.2
100240705	sly:100240705	Solyc02g077390.1
100240705	sly:100240705	Solyc02g077390.1
100240705	sly:100240705	Solyc02g077390.1
100271699	sly:100271699
100271699	sly:100271699
100271699	sly:100271699
100271890	sly:100271890	Solyc01g109880.2
100301908	sly:100301908
100301918	sly:100301918	Solyc07g063940.1
100301919	sly:100301919
100301920	sly:100301920	Solyc06g007120.2
100301921	sly:100301921
100301922	sly:100301922
100301922	sly:100301922
100301923	sly:100301923	Solyc10g076710.1
100301924	sly:100301924	Solyc02g087870.2
100301925	sly:100301925
100301926	sly:100301926	Solyc06g060230.2
100301927	sly:100301927	Solyc03g122190.2
100301928	sly:100301928
100301929	sly:100301929
100301930	sly:100301930
100301931	sly:100301931
100301932	sly:100301932	Solyc06g007510.2/Solyc06g082600.2
100301933	sly:100301933	Solyc04g078650.2
100301934	sly:100301934	Solyc07g062840.2
100301935	sly:100301935
100301935	sly:100301935
100301935	sly:100301935
100301936	sly:100301936	Solyc01g006560.2
100301938	sly:100301938	Solyc08g063080.2
100301938	sly:100301938	Solyc08g063080.2
100301939	sly:100301939	Solyc07g066580.2
100301939	sly:100301939	Solyc07g066580.2
100301939	sly:100301939	Solyc07g066580.2
100301940	sly:100301940
100301940	sly:100301940
100301941	sly:100301941	Solyc06g082000.2
100301941	sly:100301941	Solyc06g082000.2
100301941	sly:100301941	Solyc06g082000.2
100301941	sly:100301941	Solyc06g082000.2
100301942	sly:100301942	Solyc02g087860.2
100301943	sly:100301943	Solyc02g086930.2
100301944	sly:100301944
100301945	sly:100301945	Solyc02g037530.2
100301981	sly:100301981	Solyc03g043950.2
100301981	sly:100301981	Solyc03g043950.2
100303774	sly:100303774	Solyc12g056100.1
100303774	sly:100303774	Solyc12g056100.1
100303774	sly:100303774	Solyc12g056100.1
100313501	sly:100313501	Solyc01g090660.2
100313952	sly:100313952	Solyc03g096920.2
100316872	sly:100316872
100316873	sly:100316873	Solyc05g052600.2
100316874	sly:100316874	Solyc09g082990.2
100316875	sly:100316875	Solyc12g008650.1
100316877	sly:100316877	Solyc08g016720.1
100316879	sly:100316879	Solyc03g033540.2
100316879	sly:100316879	Solyc03g033540.2
100316880	sly:100316880	Solyc10g079620.1
100316881	sly:100316881
100316881	sly:100316881
100316882	sly:100316882	Solyc02g080570.2
100316883	sly:100316883
100316884	sly:100316884
100316887	sly:100316887	Solyc03g082690.2
100316887	sly:100316887	Solyc03g082690.2
100316888	sly:100316888	Solyc12g049290.1
100316888	sly:100316888	Solyc12g049290.1
100316889	sly:100316889
100316890	sly:100316890
100316891	sly:100316891
100316892	sly:100316892	Solyc09g074520.2
100316893	sly:100316893
100316894	sly:100316894
100316894	sly:100316894
100316894	sly:100316894
100316894	sly:100316894
100316894	sly:100316894
100316895	sly:100316895
100316896	sly:100316896	Solyc01g102760.2
100316897	sly:100316897
100316898	sly:100316898
100316899	sly:100316899
100316900	sly:100316900
100316901	sly:100316901	Solyc01g109300.2
100316902	sly:100316902	Solyc01g097340.2
100316902	sly:100316902	Solyc01g097340.2
100322875	sly:100322875	Solyc04g051190.2
100322877	sly:100322877
100462655	sly:100462655
100462656	sly:100462656
100462656	sly:100462656
100462656	sly:100462656
100498663	sly:100498663
100500729	sly:100500729	Solyc06g068860.2
100505457	sly:100505457
100505458	sly:100505458
100527965	sly:100527965	Solyc03g118740.2
100527966	sly:100527966	Solyc07g006900.1
100527967	sly:100527967
100527967	sly:100527967
100527968	sly:100527968	Solyc05g008060.2
100527968	sly:100527968	Solyc05g008060.2
100527969	sly:100527969	Solyc01g068410.2
100527970	sly:100527970
100527971	sly:100527971	Solyc10g080880.1
100527972	sly:100527972	Solyc02g087660.2
100527972	sly:100527972	Solyc02g087660.2
100527974	sly:100527974	Solyc10g078370.1
100527976	sly:100527976	Solyc04g056620.1
100527977	sly:100527977
100529100	sly:100529100
100529100	sly:100529100
100529100	sly:100529100
100529102	sly:100529102
100529102	sly:100529102
100529103	sly:100529103	Solyc01g081610.2
100529104	sly:100529104
100529104	sly:100529104
100529106	sly:100529106	Solyc06g011350.2
100529127	sly:100529127
100529132	sly:100529132
100529133	sly:100529133
100529134	sly:100529134
100529134	sly:100529134
100529135	sly:100529135	Solyc04g009800.2
100529136	sly:100529136
100529137	sly:100529137
100529137	sly:100529137
100529138	sly:100529138
100529139	sly:100529139	Solyc09g091550.2
100529140	sly:100529140	Solyc05g007020.2
100529140	sly:100529140	Solyc05g007020.2
100529140	sly:100529140	Solyc05g007020.2
100529140	sly:100529140	Solyc05g007020.2
100529140	sly:100529140	Solyc05g007020.2
100534642	sly:100534642
100620057	sly:100620057
100620057	sly:100620057
100736245	sly:100736245
100736245	sly:100736245
100736245	sly:100736245
100736245	sly:100736245
100736245	sly:100736245
100736246	sly:100736246
100736247	sly:100736247
100736432	sly:100736432	Solyc01g111170.2
100736433	sly:100736433
100736434	sly:100736434
100736435	sly:100736435	Solyc07g008240.2
100736435	sly:100736435	Solyc07g008240.2
100736436	sly:100736436
100736437	sly:100736437	Solyc06g009400.2
100736438	sly:100736438	Solyc10g006290.2
100736439	sly:100736439	Solyc12g010320.1
100736441	sly:100736441	Solyc08g068150.2
100736444	sly:100736444	Solyc01g095630.2
100736445	sly:100736445	Solyc08g082630.2
100736445	sly:100736445	Solyc08g082630.2
100736446	sly:100736446
100736447	sly:100736447
100736448	sly:100736448
100736450	sly:100736450
100736450	sly:100736450
100736451	sly:100736451
100736452	sly:100736452
100736452	sly:100736452
100736453	sly:100736453
100736454	sly:100736454	Solyc06g069460.1
100736455	sly:100736455
100736456	sly:100736456
100736457	sly:100736457
100736458	sly:100736458	Solyc03g116320.2
100736459	sly:100736459
100736460	sly:100736460	Solyc05g007420.1
100736460	sly:100736460	Solyc05g007420.1
100736460	sly:100736460	Solyc05g007420.1
100736460	sly:100736460	Solyc05g007420.1
100736461	sly:100736461
100736462	sly:100736462
100736462	sly:100736462
100736462	sly:100736462
100736462	sly:100736462
100736462	sly:100736462
100736463	sly:100736463
100736463	sly:100736463
100736464	sly:100736464	Solyc04g054710.2
100736465	sly:100736465
100736465	sly:100736465
100736465	sly:100736465
100736465	sly:100736465
100736465	sly:100736465
100736466	sly:100736466	Solyc08g077080.1
100736467	sly:100736467	Solyc10g047140.1
100736468	sly:100736468	Solyc07g064680.2
100736468	sly:100736468	Solyc07g064680.2
100736469	sly:100736469
100736469	sly:100736469
100736470	sly:100736470	Solyc01g068060.2
100736471	sly:100736471
100736472	sly:100736472
100736472	sly:100736472
100736473	sly:100736473
100736474	sly:100736474	Solyc05g049970.2
100736475	sly:100736475	Solyc07g056350.2
100736475	sly:100736475	Solyc07g056350.2
100736476	sly:100736476
100736477	sly:100736477	Solyc01g111310.2
100736478	sly:100736478	Solyc11g013310.1
100736479	sly:100736479	Solyc10g076790.1
100736479	sly:100736479	Solyc10g076790.1
100736479	sly:100736479	Solyc10g076790.1
100736480	sly:100736480
100736481	sly:100736481
100736482	sly:100736482	Solyc02g083860.2
100736483	sly:100736483
100736483	sly:100736483
100736483	sly:100736483
100736484	sly:100736484
100736484	sly:100736484
100736485	sly:100736485
100736486	sly:100736486	Solyc01g098410.2
100736486	sly:100736486	Solyc01g098410.2
100736487	sly:100736487
100736493	sly:100736493
100736498	sly:100736498	Solyc09g009130.2
100736499	sly:100736499
100736500	sly:100736500
100736502	sly:100736502	Solyc12g010600.1
100736503	sly:100736503	Solyc07g005210.2
100736504	sly:100736504
100736505	sly:100736505
100736506	sly:100736506
100736507	sly:100736507	Solyc02g093680.2
100736509	sly:100736509
100736510	sly:100736510	Solyc02g084870.2
100736510	sly:100736510	Solyc02g084870.2
100736511	sly:100736511
100736512	sly:100736512	Solyc04g080730.2
100736513	sly:100736513	Solyc11g072630.1
100736514	sly:100736514	Solyc07g049180.2
100736514	sly:100736514	Solyc07g049180.2
100736515	sly:100736515
100736516	sly:100736516	Solyc02g089020.1
100736517	sly:100736517	Solyc02g089830.1
100736518	sly:100736518
100736518	sly:100736518
100736518	sly:100736518
100736519	sly:100736519
100736520	sly:100736520	Solyc01g008230.2
100736521	sly:100736521	Solyc06g070900.2
100736522	sly:100736522
100736523	sly:100736523	Solyc03g006800.1
100736524	sly:100736524
100736525	sly:100736525	Solyc03g117590.2
100736526	sly:100736526
100736527	sly:100736527
100736528	sly:100736528
100736529	sly:100736529	Solyc07g043410.1
100736530	sly:100736530
100736531	sly:100736531
100736533	sly:100736533	Solyc06g076410.2
100736534	sly:100736534
100736534	sly:100736534
100736535	sly:100736535
100736535	sly:100736535
100736536	sly:100736536
100736537	sly:100736537	Solyc07g062080.2
100736538	sly:100736538	Solyc01g080240.2
100736538	sly:100736538	Solyc01g080240.2
100736538	sly:100736538	Solyc01g080240.2
100736538	sly:100736538	Solyc01g080240.2
100736538	sly:100736538	Solyc01g080240.2
100736539	sly:100736539
100736540	sly:100736540
100736541	sly:100736541	Solyc10g055260.1
100736543	sly:100736543	Solyc02g065520.1
100736544	sly:100736544	Solyc03g120060.2
100736546	sly:100736546	Solyc07g065050.2
100736547	sly:100736547
100736548	sly:100736548
100736548	sly:100736548
100736548	sly:100736548
100736548	sly:100736548
100736548	sly:100736548
100736549	sly:100736549	Solyc06g065190.1
100750249	sly:100750249
100750250	sly:100750250	Solyc12g056600.2
100750252	sly:100750252	Solyc03g116390.2
100750253	sly:100750253
100750254	sly:100750254
100750254	sly:100750254
100750255	sly:100750255
100750255	sly:100750255
100750256	sly:100750256
100820700	sly:100820700	Solyc01g101170.2
100820702	sly:100820702	Solyc12g006570.1
100820703	sly:100820703
100820704	sly:100820704
100820704	sly:100820704
100820704	sly:100820704
100820704	sly:100820704
100820704	sly:100820704
100820705	sly:100820705	Solyc07g064890.1
100820706	sly:100820706	Solyc08g065330.2
100820707	sly:100820707	Solyc07g065820.2
100820707	sly:100820707	Solyc07g065820.2
100820708	sly:100820708	Solyc08g077770.2
100820708	sly:100820708	Solyc08g077770.2
100820708	sly:100820708	Solyc08g077770.2
100874535	sly:100874535	Solyc04g016430.2
100874536	sly:100874536
100874537	sly:100874537	Solyc01g088160.2
100874538	sly:100874538	Solyc10g082020.1
100874539	sly:100874539	Solyc10g084150.1
100874540	sly:100874540	Solyc06g075090.2
100874541	sly:100874541
100874542	sly:100874542
100874543	sly:100874543
100874544	sly:100874544
100874544	sly:100874544
101055499	sly:101055499
101055499	sly:101055499
101055500	sly:101055500
101055501	sly:101055501
101055502	sly:101055502
101055502	sly:101055502
101055502	sly:101055502
101055503	sly:101055503	Solyc05g052270.1
101055503	sly:101055503	Solyc05g052270.1
101055507	sly:101055507	Solyc03g013340.2
101055509	sly:101055509	Solyc08g083070.2
101055510	sly:101055510	Solyc08g068210.2
101055511	sly:101055511
101055512	sly:101055512
101055513	sly:101055513	Solyc08g083270.1
101055513	sly:101055513	Solyc08g083270.1
101055514	sly:101055514	Solyc07g064970.2
101055514	sly:101055514	Solyc07g064970.2
101055515	sly:101055515	Solyc08g076820.2
101055516	sly:101055516
101055517	sly:101055517	Solyc04g007860.2
101055517	sly:101055517	Solyc04g007860.2
101055518	sly:101055518
101055518	sly:101055518
101055518	sly:101055518
101055518	sly:101055518
101055519	sly:101055519	Solyc12g099930.1
101055519	sly:101055519	Solyc12g099930.1
101055519	sly:101055519	Solyc12g099930.1
101055519	sly:101055519	Solyc12g099930.1
101055519	sly:101055519	Solyc12g099930.1
101055519	sly:101055519	Solyc12g099930.1
101055520	sly:101055520	Solyc06g076050.2
101055521	sly:101055521	Solyc02g087130.2
101055521	sly:101055521	Solyc02g087130.2
101055521	sly:101055521	Solyc02g087130.2
101055522	sly:101055522
101055523	sly:101055523	Solyc04g056320.1
101055524	sly:101055524	Solyc02g087340.2
101055525	sly:101055525	Solyc04g081070.2
101055525	sly:101055525	Solyc04g081070.2
101055526	sly:101055526	Solyc12g089100.1
101055527	sly:101055527
101055528	sly:101055528	Solyc01g006400.2
101055529	sly:101055529	Solyc10g005890.2
101055530	sly:101055530
101055531	sly:101055531	Solyc10g044960.1
101055531	sly:101055531	Solyc10g044960.1
101055532	sly:101055532
101055533	sly:101055533	Solyc08g005450.1
101055533	sly:101055533	Solyc08g005450.1
101055533	sly:101055533	Solyc08g005450.1
101055534	sly:101055534	Solyc12g005660.1
101055535	sly:101055535
101055535	sly:101055535
101055535	sly:101055535
101055536	sly:101055536	Solyc02g083290.2
101055537	sly:101055537
101055537	sly:101055537
101055537	sly:101055537
101055537	sly:101055537
101055538	sly:101055538	Solyc12g062860.1
101055539	sly:101055539
101055540	sly:101055540
101055541	sly:101055541	Solyc09g083280.2
101055542	sly:101055542	Solyc06g084070.2
101055542	sly:101055542	Solyc06g084070.2
101055543	sly:101055543	Solyc12g007230.1
101055544	sly:101055544	Solyc12g096980.1
101055545	sly:101055545
101055546	sly:101055546
101055546	sly:101055546
101055547	sly:101055547	Solyc09g083290.2
101055548	sly:101055548	Solyc03g120390.2
101055549	sly:101055549	Solyc03g120380.2
101055550	sly:101055550	Solyc06g008580.2
101055551	sly:101055551	Solyc04g054280.1
101055552	sly:101055552	Solyc03g121060.2
101055553	sly:101055553	Solyc08g021820.2
101055554	sly:101055554	Solyc07g019450.2
101055555	sly:101055555	Solyc07g008020.2
101055556	sly:101055556	Solyc06g066020.2
101055557	sly:101055557
101055558	sly:101055558
101055558	sly:101055558
101055559	sly:101055559	Solyc01g079570.2
101055560	sly:101055560	Solyc04g072860.2
101055561	sly:101055561	Solyc04g072850.2
101055562	sly:101055562
101055563	sly:101055563	Solyc08g076230.1
101055564	sly:101055564
101055564	sly:101055564
101055564	sly:101055564
101055564	sly:101055564
101055565	sly:101055565	Solyc01g065980.2
101055566	sly:101055566
101055567	sly:101055567
101055567	sly:101055567
101055567	sly:101055567
101055567	sly:101055567
101055567	sly:101055567
101055567	sly:101055567
101055567	sly:101055567
101055567	sly:101055567
101055567	sly:101055567
101055567	sly:101055567
101055568	sly:101055568
101055569	sly:101055569
101055569	sly:101055569
101055569	sly:101055569
101055570	sly:101055570
101055570	sly:101055570
101055571	sly:101055571
101055571	sly:101055571
101055571	sly:101055571
101055571	sly:101055571
101055572	sly:101055572	Solyc06g073320.2
101055573	sly:101055573	Solyc09g092130.2
101055574	sly:101055574	Solyc07g018270.2
101055575	sly:101055575
101055576	sly:101055576	Solyc02g093300.2
101055577	sly:101055577
101055578	sly:101055578
101055578	sly:101055578
101055579	sly:101055579	Solyc12g008900.1
101055581	sly:101055581
101055581	sly:101055581
101055581	sly:101055581
101055581	sly:101055581
101055582	sly:101055582	Solyc11g012710.1
101055583	sly:101055583	Solyc06g053260.1
101055584	sly:101055584	Solyc10g054770.1
101055585	sly:101055585	Solyc01g107170.2
101055586	sly:101055586
101055586	sly:101055586
101055587	sly:101055587
101055588	sly:101055588	Solyc01g105550.1
101055589	sly:101055589
101055590	sly:101055590	Solyc04g005050.1
101055591	sly:101055591
101055591	sly:101055591
101055592	sly:101055592	Solyc06g053290.1
101055593	sly:101055593
101055593	sly:101055593
101055593	sly:101055593
101055594	sly:101055594	Solyc01g010970.2
101055595	sly:101055595
101055595	sly:101055595
101055595	sly:101055595
101055595	sly:101055595
101055596	sly:101055596	Solyc04g011440.2
101055596	sly:101055596	Solyc04g011440.2
101055597	sly:101055597	Solyc04g081170.2
101055597	sly:101055597	Solyc04g081170.2
101055597	sly:101055597	Solyc04g081170.2
101055597	sly:101055597	Solyc04g081170.2
101055597	sly:101055597	Solyc04g081170.2
101055597	sly:101055597	Solyc04g081170.2
101055597	sly:101055597	Solyc04g081170.2
101055597	sly:101055597	Solyc04g081170.2
101055597	sly:101055597	Solyc04g081170.2
101055597	sly:101055597	Solyc04g081170.2
101055598	sly:101055598
101055598	sly:101055598
101055598	sly:101055598
101055599	sly:101055599	Solyc12g010890.1
101055599	sly:101055599	Solyc12g010890.1
101055599	sly:101055599	Solyc12g010890.1
101055600	sly:101055600	Solyc09g010690.2
101055601	sly:101055601	Solyc02g093710.1
101055602	sly:101055602	Solyc12g005340.1
101055602	sly:101055602	Solyc12g005340.1
101055603	sly:101055603
101055604	sly:101055604
101055605	sly:101055605
101055606	sly:101055606
101055607	sly:101055607	Solyc11g072410.1
101055608	sly:101055608
101055609	sly:101055609	Solyc11g065620.1
101055610	sly:101055610
101055610	sly:101055610
101055610	sly:101055610
101055610	sly:101055610
101055611	sly:101055611	Solyc08g042000.2
101055611	sly:101055611	Solyc08g042000.2
101055611	sly:101055611	Solyc08g042000.2
101055611	sly:101055611	Solyc08g042000.2
101055612	sly:101055612	Solyc04g080820.2
101055613	sly:101055613
101055614	sly:101055614
101243626	sly:101243626	Solyc08g076400.2
101243628	sly:101243628	Solyc01g005540.2
101243629	sly:101243629	Solyc01g005920.2
101243631	sly:101243631	Solyc09g007890.1/Solyc09g007900.2
101243631	sly:101243631	Solyc09g007890.1/Solyc09g007900.2
101243631	sly:101243631	Solyc09g007890.1/Solyc09g007900.2
101243632	sly:101243632
101243633	sly:101243633	Solyc09g014210.1
101243634	sly:101243634
101243635	sly:101243635	Solyc01g068540.2
101243636	sly:101243636	Solyc01g079500.2
101243637	sly:101243637
101243638	sly:101243638	Solyc01g087040.2
101243639	sly:101243639
101243640	sly:101243640
101243641	sly:101243641	Solyc10g008110.2
101243641	sly:101243641	Solyc10g008110.2
101243642	sly:101243642
101243643	sly:101243643
101243643	sly:101243643
101243644	sly:101243644
101243645	sly:101243645	Solyc01g108290.2
101243645	sly:101243645	Solyc01g108290.2
101243646	sly:101243646
101243646	sly:101243646
101243646	sly:101243646
101243646	sly:101243646
101243646	sly:101243646
101243646	sly:101243646
101243646	sly:101243646
101243647	sly:101243647	Solyc01g109980.2
101243647	sly:101243647	Solyc01g109980.2
101243648	sly:101243648	Solyc01g111670.2
101243649	sly:101243649
101243650	sly:101243650
101243651	sly:101243651
101243653	sly:101243653	Solyc02g030080.2
101243654	sly:101243654
101243655	sly:101243655
101243655	sly:101243655
101243655	sly:101243655
101243655	sly:101243655
101243656	sly:101243656	Solyc10g086180.1
101243657	sly:101243657	Solyc10g083170.1
101243658	sly:101243658
101243659	sly:101243659	Solyc02g087210.2
101243660	sly:101243660
101243660	sly:101243660
101243662	sly:101243662
101243662	sly:101243662
101243664	sly:101243664	Solyc02g069520.2
101243664	sly:101243664	Solyc02g069520.2
101243664	sly:101243664	Solyc02g069520.2
101243665	sly:101243665
101243667	sly:101243667	Solyc02g083000.1
101243668	sly:101243668
101243668	sly:101243668
101243669	sly:101243669	Solyc11g072220.1
101243669	sly:101243669	Solyc11g072220.1
101243669	sly:101243669	Solyc11g072220.1
101243669	sly:101243669	Solyc11g072220.1
101243671	sly:101243671	Solyc02g063410.2
101243672	sly:101243672
101243673	sly:101243673
101243673	sly:101243673
101243673	sly:101243673
101243674	sly:101243674
101243675	sly:101243675	Solyc03g026050.2
101243676	sly:101243676
101243677	sly:101243677
101243678	sly:101243678
101243679	sly:101243679
101243680	sly:101243680
101243681	sly:101243681
101243681	sly:101243681
101243681	sly:101243681
101243683	sly:101243683	Solyc03g082590.2
101243683	sly:101243683	Solyc03g082590.2
101243684	sly:101243684	Solyc03g096770.1
101243685	sly:101243685
101243686	sly:101243686	Solyc03g098680.2
101243687	sly:101243687	Solyc03g123700.2
101243687	sly:101243687	Solyc03g123700.2
101243688	sly:101243688	Solyc12g099210.1
101243689	sly:101243689	Solyc12g096510.1
101243690	sly:101243690	Solyc03g118140.2
101243690	sly:101243690	Solyc03g118140.2
101243690	sly:101243690	Solyc03g118140.2
101243690	sly:101243690	Solyc03g118140.2
101243690	sly:101243690	Solyc03g118140.2
101243692	sly:101243692
101243694	sly:101243694
101243695	sly:101243695	Solyc03g118940.2
101243695	sly:101243695	Solyc03g118940.2
101243696	sly:101243696	Solyc04g008960.2
101243697	sly:101243697	Solyc04g007360.1
101243699	sly:101243699	Solyc04g054500.2
101243701	sly:101243701	Solyc04g064540.2
101243702	sly:101243702
101243703	sly:101243703	Solyc04g078390.1
101243704	sly:101243704	Solyc04g080810.2
101243704	sly:101243704	Solyc04g080810.2
101243705	sly:101243705	Solyc04g082790.2
101243706	sly:101243706
101243707	sly:101243707	Solyc05g006400.2
101243708	sly:101243708	Solyc05g007740.1
101243708	sly:101243708	Solyc05g007740.1
101243709	sly:101243709
101243711	sly:101243711	Solyc05g050830.1
101243713	sly:101243713
101243714	sly:101243714	Solyc06g018100.2
101243715	sly:101243715	Solyc06g035610.2
101243715	sly:101243715	Solyc06g035610.2
101243716	sly:101243716	Solyc06g076430.2
101243716	sly:101243716	Solyc06g076430.2
101243716	sly:101243716	Solyc06g076430.2
101243717	sly:101243717	Solyc06g072440.2
101243718	sly:101243718	Solyc06g067870.2
101243719	sly:101243719	Solyc06g064870.2
101243720	sly:101243720	Solyc06g059860.2
101243721	sly:101243721	Solyc06g068170.1
101243722	sly:101243722	Solyc06g083610.2
101243723	sly:101243723
101243725	sly:101243725
101243726	sly:101243726	Solyc07g056520.2
101243726	sly:101243726	Solyc07g056520.2
101243726	sly:101243726	Solyc07g056520.2
101243726	sly:101243726	Solyc07g056520.2
101243727	sly:101243727	Solyc07g049350.2
101243728	sly:101243728
101243729	sly:101243729
101243730	sly:101243730	Solyc07g063560.2
101243731	sly:101243731	Solyc08g007540.2
101243732	sly:101243732
101243733	sly:101243733	Solyc08g061820.2
101243734	sly:101243734
101243734	sly:101243734
101243735	sly:101243735
101243736	sly:101243736	Solyc01g009880.2
101243737	sly:101243737	Solyc09g005910.2
101243737	sly:101243737	Solyc09g005910.2
101243737	sly:101243737	Solyc09g005910.2
101243737	sly:101243737	Solyc09g005910.2
101243737	sly:101243737	Solyc09g005910.2
101243738	sly:101243738	Solyc09g064330.1
101243739	sly:101243739	Solyc09g061350.1
101243740	sly:101243740	Solyc09g075230.1
101243741	sly:101243741
101243742	sly:101243742	Solyc01g096530.2
101243743	sly:101243743	Solyc01g097840.2
101243744	sly:101243744	Solyc01g099130.2
101243745	sly:101243745
101243745	sly:101243745
101243745	sly:101243745
101243745	sly:101243745
101243745	sly:101243745
101243745	sly:101243745
101243745	sly:101243745
101243746	sly:101243746
101243747	sly:101243747	Solyc10g012200.1
101243748	sly:101243748
101243750	sly:101243750	Solyc10g047320.1
101243751	sly:101243751	Solyc10g050900.1
101243752	sly:101243752	Solyc10g076290.1
101243753	sly:101243753
101243754	sly:101243754
101243754	sly:101243754
101243755	sly:101243755
101243755	sly:101243755
101243756	sly:101243756
101243756	sly:101243756
101243757	sly:101243757
101243757	sly:101243757
101243757	sly:101243757
101243758	sly:101243758	Solyc11g008360.1
101243759	sly:101243759
101243759	sly:101243759
101243759	sly:101243759
101243759	sly:101243759
101243759	sly:101243759
101243759	sly:101243759
101243760	sly:101243760
101243761	sly:101243761	Solyc11g068790.1
101243762	sly:101243762
101243763	sly:101243763
101243764	sly:101243764	Solyc03g007010.2
101243765	sly:101243765	Solyc12g006870.1
101243766	sly:101243766	Solyc12g011450.1
101243767	sly:101243767	Solyc12g014450.1
101243768	sly:101243768	Solyc03g033400.2
101243769	sly:101243769	Solyc12g015810.1
101243773	sly:101243773
101243774	sly:101243774
101243774	sly:101243774
101243775	sly:101243775
101243775	sly:101243775
101243776	sly:101243776
101243776	sly:101243776
101243777	sly:101243777	Solyc12g095870.1
101243779	sly:101243779
101243781	sly:101243781	Solyc04g074840.2
101243782	sly:101243782
101243783	sly:101243783	Solyc05g005010.2
101243784	sly:101243784	Solyc05g026570.2
101243785	sly:101243785
101243786	sly:101243786	Solyc05g056420.2
101243786	sly:101243786	Solyc05g056420.2
101243787	sly:101243787
101243788	sly:101243788	Solyc05g046130.2
101243790	sly:101243790	Solyc06g007240.2
101243791	sly:101243791
101243791	sly:101243791
101243792	sly:101243792
101243795	sly:101243795
101243796	sly:101243796	Solyc06g061110.1
101243797	sly:101243797
101243798	sly:101243798	Solyc06g082310.2
101243799	sly:101243799
101243800	sly:101243800
101243801	sly:101243801
101243802	sly:101243802	Solyc07g045140.2
101243803	sly:101243803
101243803	sly:101243803
101243803	sly:101243803
101243804	sly:101243804
101243805	sly:101243805	Solyc08g067360.2
101243807	sly:101243807	Solyc08g082910.1
101243808	sly:101243808	Solyc08g080470.2
101243809	sly:101243809
101243810	sly:101243810	Solyc08g074560.2
101243810	sly:101243810	Solyc08g074560.2
101243811	sly:101243811	Solyc01g008280.2
101243812	sly:101243812
101243813	sly:101243813	Solyc09g014970.2
101243814	sly:101243814	Solyc09g011470.2
101243814	sly:101243814	Solyc09g011470.2
101243815	sly:101243815	Solyc09g010300.2
101243815	sly:101243815	Solyc09g010300.2
101243817	sly:101243817
101243818	sly:101243818	Solyc09g031940.1
101243821	sly:101243821
101243822	sly:101243822	Solyc09g059040.2
101243823	sly:101243823	Solyc09g065820.2
101243824	sly:101243824
101243825	sly:101243825
101243826	sly:101243826
101243827	sly:101243827	Solyc01g093990.2
101243828	sly:101243828
101243829	sly:101243829
101243830	sly:101243830
101243831	sly:101243831	Solyc01g103590.2
101243832	sly:101243832
101243834	sly:101243834	Solyc01g109430.2
101243834	sly:101243834	Solyc01g109430.2
101243835	sly:101243835	Solyc10g055680.1
101243839	sly:101243839
101243840	sly:101243840	Solyc10g083930.1
101243841	sly:101243841	Solyc10g085130.1
101243842	sly:101243842	Solyc02g090850.2
101243843	sly:101243843	Solyc02g088460.2
101243844	sly:101243844	Solyc11g007040.1
101243844	sly:101243844	Solyc11g007040.1
101243845	sly:101243845
101243846	sly:101243846	Solyc11g010470.1
101243847	sly:101243847
101243848	sly:101243848	Solyc11g012830.1
101243849	sly:101243849
101243850	sly:101243850	Solyc11g018560.1
101243851	sly:101243851	Solyc02g079740.1
101243852	sly:101243852
101243853	sly:101243853	Solyc02g077420.2
101243854	sly:101243854
101243855	sly:101243855
101243855	sly:101243855
101243855	sly:101243855
101243856	sly:101243856	Solyc02g070710.1
101243856	sly:101243856	Solyc02g070710.1
101243856	sly:101243856	Solyc02g070710.1
101243857	sly:101243857
101243857	sly:101243857
101243858	sly:101243858	Solyc02g062600.2
101243859	sly:101243859
101243859	sly:101243859
101243860	sly:101243860	Solyc02g092760.2
101243861	sly:101243861	Solyc11g066700.1
101243862	sly:101243862
101243862	sly:101243862
101243863	sly:101243863
101243864	sly:101243864	Solyc12g005630.1
101243865	sly:101243865
101243866	sly:101243866	Solyc03g044090.2
101243866	sly:101243866	Solyc03g044090.2
101243866	sly:101243866	Solyc03g044090.2
101243866	sly:101243866	Solyc03g044090.2
101243866	sly:101243866	Solyc03g044090.2
101243867	sly:101243867	Solyc12g044260.1
101243868	sly:101243868	Solyc03g093790.2
101243870	sly:101243870	Solyc03g097100.1
101243871	sly:101243871
101243872	sly:101243872	Solyc03g118670.2
101243873	sly:101243873
101243875	sly:101243875	Solyc03g114410.2
101243876	sly:101243876	Solyc03g113340.2
101243878	sly:101243878
101243879	sly:101243879	Solyc03g111030.2
101243881	sly:101243881	Solyc04g015760.2
101243882	sly:101243882
101243883	sly:101243883
101243884	sly:101243884
101243886	sly:101243886	Solyc04g071480.1
101243887	sly:101243887
101243888	sly:101243888	Solyc05g008840.1
101243889	sly:101243889	Solyc05g010010.1
101243890	sly:101243890	Solyc05g015470.1
101243891	sly:101243891	Solyc05g018490.2
101243892	sly:101243892
101243892	sly:101243892
101243893	sly:101243893
101243894	sly:101243894	Solyc05g053210.2
101243895	sly:101243895
101243897	sly:101243897	Solyc06g053380.2
101243898	sly:101243898
101243899	sly:101243899	Solyc06g065690.2
101243900	sly:101243900
101243901	sly:101243901
101243902	sly:101243902	Solyc07g005650.2
101243903	sly:101243903
101243903	sly:101243903
101243904	sly:101243904	Solyc07g052900.1
101243905	sly:101243905	Solyc07g042440.2
101243905	sly:101243905	Solyc07g042440.2
101243906	sly:101243906
101243907	sly:101243907	Solyc07g065900.2
101243908	sly:101243908	Solyc07g064760.1
101243909	sly:101243909
101243910	sly:101243910
101243911	sly:101243911	Solyc08g005280.1
101243912	sly:101243912	Solyc08g013710.2
101243912	sly:101243912	Solyc08g013710.2
101243912	sly:101243912	Solyc08g013710.2
101243913	sly:101243913
101243913	sly:101243913
101243914	sly:101243914
101243915	sly:101243915
101243916	sly:101243916
101243917	sly:101243917	Solyc08g079240.2
101243917	sly:101243917	Solyc08g079240.2
101243918	sly:101243918	Solyc08g078130.2
101243919	sly:101243919	Solyc08g079800.2
101243920	sly:101243920	Solyc01g006870.2
101243920	sly:101243920	Solyc01g006870.2
101243922	sly:101243922	Solyc09g007920.2
101243923	sly:101243923	Solyc01g005660.1
101243924	sly:101243924
101243925	sly:101243925	Solyc09g014160.1
101243926	sly:101243926
101243927	sly:101243927
101243929	sly:101243929
101243929	sly:101243929
101243930	sly:101243930	Solyc01g088480.2
101243931	sly:101243931
101243932	sly:101243932	Solyc09g089650.1
101243933	sly:101243933	Solyc09g097840.1
101243933	sly:101243933	Solyc09g097840.1
101243933	sly:101243933	Solyc09g097840.1
101243934	sly:101243934
101243934	sly:101243934
101243935	sly:101243935
101243935	sly:101243935
101243936	sly:101243936	Solyc10g018520.1
101243937	sly:101243937
101243938	sly:101243938
101243938	sly:101243938
101243938	sly:101243938
101243938	sly:101243938
101243938	sly:101243938
101243938	sly:101243938
101243938	sly:101243938
101243939	sly:101243939
101243940	sly:101243940	Solyc01g109310.2
101243940	sly:101243940	Solyc01g109310.2
101243941	sly:101243941
101243942	sly:101243942
101243943	sly:101243943
101243943	sly:101243943
101243943	sly:101243943
101243944	sly:101243944
101243944	sly:101243944
101243944	sly:101243944
101243945	sly:101243945	Solyc10g083390.1
101243946	sly:101243946	Solyc02g089590.2
101243947	sly:101243947	Solyc11g005700.1
101243948	sly:101243948	Solyc02g087200.1
101243949	sly:101243949	Solyc02g083430.1
101243950	sly:101243950	Solyc02g082210.2
101243951	sly:101243951
101243951	sly:101243951
101243951	sly:101243951
101243953	sly:101243953	Solyc02g069510.1
101243954	sly:101243954	Solyc11g042930.1
101243956	sly:101243956	Solyc02g067230.2
101243957	sly:101243957
101243958	sly:101243958
101243960	sly:101243960
101243961	sly:101243961
101243963	sly:101243963	Solyc03g026020.2
101243964	sly:101243964	Solyc03g025650.1
101243965	sly:101243965	Solyc12g019690.1
101243966	sly:101243966
101243968	sly:101243968
101243969	sly:101243969	Solyc03g062820.1
101243970	sly:101243970	Solyc03g096780.1
101243971	sly:101243971	Solyc12g100190.1
101243972	sly:101243972
101243973	sly:101243973
101243974	sly:101243974	Solyc03g118070.2
101243974	sly:101243974	Solyc03g118070.2
101243974	sly:101243974	Solyc03g118070.2
101243975	sly:101243975
101243975	sly:101243975
101243975	sly:101243975
101243975	sly:101243975
101243975	sly:101243975
101243975	sly:101243975
101243976	sly:101243976
101243977	sly:101243977
101243978	sly:101243978	Solyc03g118930.2
101243979	sly:101243979	Solyc04g008950.2
101243980	sly:101243980	Solyc04g007870.2
101243980	sly:101243980	Solyc04g007870.2
101243981	sly:101243981
101243983	sly:101243983	Solyc04g054490.2
101243983	sly:101243983	Solyc04g054490.2
101243985	sly:101243985
101243985	sly:101243985
101243985	sly:101243985
101243986	sly:101243986
101243987	sly:101243987	Solyc04g077000.2
101243988	sly:101243988
101243989	sly:101243989
101243990	sly:101243990	Solyc04g082800.2
101243991	sly:101243991
101243992	sly:101243992
101243992	sly:101243992
101243992	sly:101243992
101243992	sly:101243992
101243993	sly:101243993
101243994	sly:101243994
101243994	sly:101243994
101243997	sly:101243997	Solyc05g055330.2
101243998	sly:101243998	Solyc05g050800.2
101244000	sly:101244000	Solyc06g008400.1
101244000	sly:101244000	Solyc06g008400.1
101244001	sly:101244001	Solyc06g018110.2
101244002	sly:101244002	Solyc06g035580.2
101244002	sly:101244002	Solyc06g035580.2
101244003	sly:101244003	Solyc06g076400.2
101244004	sly:101244004	Solyc06g072420.2
101244005	sly:101244005	Solyc06g067860.2
101244006	sly:101244006	Solyc06g062670.2
101244006	sly:101244006	Solyc06g062670.2
101244007	sly:101244007
101244008	sly:101244008	Solyc06g068150.2
101244009	sly:101244009	Solyc06g083600.1
101244010	sly:101244010
101244011	sly:101244011	Solyc07g009520.1
101244011	sly:101244011	Solyc07g009520.1
101244012	sly:101244012
101244013	sly:101244013	Solyc07g056490.2
101244014	sly:101244014	Solyc07g049320.2
101244015	sly:101244015	Solyc07g039310.1
101244016	sly:101244016
101244017	sly:101244017	Solyc07g063550.2
101244017	sly:101244017	Solyc07g063550.2
101244018	sly:101244018
101244019	sly:101244019
101244021	sly:101244021	Solyc08g081750.2
101244022	sly:101244022	Solyc08g076920.2
101244023	sly:101244023
101244024	sly:101244024
101244026	sly:101244026	Solyc09g005870.1
101244028	sly:101244028
101244028	sly:101244028
101244028	sly:101244028
101244029	sly:101244029
101244030	sly:101244030
101244031	sly:101244031	Solyc09g075220.1
101244032	sly:101244032	Solyc09g083330.2
101244032	sly:101244032	Solyc09g083330.2
101244033	sly:101244033
101244034	sly:101244034
101244034	sly:101244034
101244035	sly:101244035
101244035	sly:101244035
101244036	sly:101244036
101244037	sly:101244037	Solyc01g099140.2
101244037	sly:101244037	Solyc01g099140.2
101244037	sly:101244037	Solyc01g099140.2
101244038	sly:101244038	Solyc10g009200.2
101244039	sly:101244039	Solyc10g005610.1
101244040	sly:101244040	Solyc10g012180.1
101244041	sly:101244041	Solyc10g051200.1
101244042	sly:101244042
101244042	sly:101244042
101244043	sly:101244043	Solyc10g047300.1
101244044	sly:101244044
101244045	sly:101244045	Solyc10g076300.1
101244047	sly:101244047	Solyc10g080730.1
101244047	sly:101244047	Solyc10g080730.1
101244048	sly:101244048	Solyc02g093110.2
101244049	sly:101244049
101244049	sly:101244049
101244050	sly:101244050
101244050	sly:101244050
101244053	sly:101244053	Solyc11g068800.1
101244054	sly:101244054	Solyc02g069040.2
101244055	sly:101244055	Solyc03g007030.2
101244056	sly:101244056	Solyc12g006880.1
101244056	sly:101244056	Solyc12g006880.1
101244057	sly:101244057	Solyc12g010170.1
101244058	sly:101244058	Solyc12g011440.1
101244059	sly:101244059	Solyc12g014360.1
101244060	sly:101244060	Solyc03g033410.2
101244061	sly:101244061
101244063	sly:101244063
101244063	sly:101244063
101244063	sly:101244063
101244063	sly:101244063
101244063	sly:101244063
101244063	sly:101244063
101244063	sly:101244063
101244063	sly:101244063
101244063	sly:101244063
101244063	sly:101244063
101244063	sly:101244063
101244063	sly:101244063
101244063	sly:101244063
101244063	sly:101244063
101244064	sly:101244064
101244065	sly:101244065
101244066	sly:101244066	Solyc12g089060.1
101244066	sly:101244066	Solyc12g089060.1
101244067	sly:101244067
101244068	sly:101244068
101244069	sly:101244069
101244070	sly:101244070
101244071	sly:101244071	Solyc04g050760.2
101244071	sly:101244071	Solyc04g050760.2
101244071	sly:101244071	Solyc04g050760.2
101244071	sly:101244071	Solyc04g050760.2
101244071	sly:101244071	Solyc04g050760.2
101244073	sly:101244073
101244073	sly:101244073
101244073	sly:101244073
101244074	sly:101244074	Solyc04g081810.2
101244075	sly:101244075
101244075	sly:101244075
101244077	sly:101244077
101244079	sly:101244079
101244079	sly:101244079
101244080	sly:101244080
101244082	sly:101244082	Solyc05g046120.2
101244083	sly:101244083	Solyc06g007250.2
101244084	sly:101244084	Solyc06g005060.2/Solyc06g009970.2
101244085	sly:101244085	Solyc06g051840.1
101244086	sly:101244086	Solyc06g074750.1
101244087	sly:101244087
101244088	sly:101244088	Solyc06g061090.2
101244089	sly:101244089
101244090	sly:101244090
101244091	sly:101244091
101244091	sly:101244091
101244092	sly:101244092	Solyc07g018240.1
101244094	sly:101244094	Solyc07g055210.2
101244095	sly:101244095	Solyc07g045100.1
101244096	sly:101244096
101244097	sly:101244097
101244097	sly:101244097
101244098	sly:101244098
101244099	sly:101244099
101244100	sly:101244100	Solyc08g067370.1
101244101	sly:101244101	Solyc08g068860.2
101244102	sly:101244102
101244102	sly:101244102
101244102	sly:101244102
101244102	sly:101244102
101244102	sly:101244102
101244102	sly:101244102
101244102	sly:101244102
101244102	sly:101244102
101244102	sly:101244102
101244103	sly:101244103
101244104	sly:101244104
101244105	sly:101244105	Solyc01g011040.2
101244106	sly:101244106	Solyc08g074550.2
101244107	sly:101244107	Solyc01g008270.2
101244108	sly:101244108
101244109	sly:101244109
101244109	sly:101244109
101244109	sly:101244109
101244110	sly:101244110
101244112	sly:101244112
101244113	sly:101244113	Solyc09g031970.2
101244115	sly:101244115	Solyc01g067500.2
101244116	sly:101244116
101244117	sly:101244117	Solyc09g065830.2
101244118	sly:101244118	Solyc01g080530.2
101244119	sly:101244119	Solyc09g072900.2
101244119	sly:101244119	Solyc09g072900.2
101244120	sly:101244120	Solyc01g090880.2
101244121	sly:101244121	Solyc01g094000.2
101244122	sly:101244122
101244123	sly:101244123	Solyc01g100320.2
101244124	sly:101244124	Solyc01g102400.2
101244125	sly:101244125
101244126	sly:101244126	Solyc01g103620.2
101244126	sly:101244126	Solyc01g103620.2
101244126	sly:101244126	Solyc01g103620.2
101244126	sly:101244126	Solyc01g103620.2
101244126	sly:101244126	Solyc01g103620.2
101244126	sly:101244126	Solyc01g103620.2
101244126	sly:101244126	Solyc01g103620.2
101244126	sly:101244126	Solyc01g103620.2
101244128	sly:101244128
101244129	sly:101244129	Solyc01g107250.2
101244129	sly:101244129	Solyc01g107250.2
101244131	sly:101244131	Solyc01g110150.2
101244132	sly:101244132
101244132	sly:101244132
101244133	sly:101244133
101244134	sly:101244134	Solyc10g078480.1
101244134	sly:101244134	Solyc10g078480.1
101244135	sly:101244135	Solyc10g079610.1
101244136	sly:101244136	Solyc10g083940.1
101244137	sly:101244137	Solyc02g094090.2
101244137	sly:101244137	Solyc02g094090.2
101244137	sly:101244137	Solyc02g094090.2
101244138	sly:101244138
101244139	sly:101244139	Solyc02g090840.2
101244140	sly:101244140
101244141	sly:101244141	Solyc02g084790.2
101244142	sly:101244142	Solyc11g010500.1
101244143	sly:101244143
101244143	sly:101244143
101244144	sly:101244144	Solyc11g012840.1
101244145	sly:101244145	Solyc02g081150.1
101244146	sly:101244146
101244147	sly:101244147
101244147	sly:101244147
101244147	sly:101244147
101244147	sly:101244147
101244148	sly:101244148	Solyc02g078440.2
101244148	sly:101244148	Solyc02g078440.2
101244148	sly:101244148	Solyc02g078440.2
101244148	sly:101244148	Solyc02g078440.2
101244150	sly:101244150	Solyc02g072500.2
101244151	sly:101244151	Solyc02g070670.2
101244151	sly:101244151	Solyc02g070670.2
101244153	sly:101244153	Solyc02g064750.2
101244154	sly:101244154	Solyc11g065360.1
101244155	sly:101244155	Solyc11g066720.1
101244156	sly:101244156	Solyc11g069910.1
101244157	sly:101244157	Solyc02g078710.1
101244158	sly:101244158	Solyc11g067330.1
101244159	sly:101244159	Solyc12g005650.1
101244161	sly:101244161
101244162	sly:101244162	Solyc03g044100.2
101244163	sly:101244163
101244164	sly:101244164
101244165	sly:101244165	Solyc03g082580.2
101244166	sly:101244166
101244167	sly:101244167	Solyc03g093800.1
101244168	sly:101244168
101244170	sly:101244170
101244170	sly:101244170
101244170	sly:101244170
101244171	sly:101244171	Solyc03g113330.2
101244173	sly:101244173
101244173	sly:101244173
101244173	sly:101244173
101244174	sly:101244174	Solyc03g110980.2
101244175	sly:101244175	Solyc03g114820.2
101244176	sly:101244176	Solyc04g015750.2
101244177	sly:101244177
101244177	sly:101244177
101244178	sly:101244178	Solyc04g010110.2
101244178	sly:101244178	Solyc04g010110.2
101244178	sly:101244178	Solyc04g010110.2
101244179	sly:101244179	Solyc04g005360.1
101244180	sly:101244180
101244180	sly:101244180
101244181	sly:101244181
101244182	sly:101244182	Solyc04g071490.2
101244183	sly:101244183	Solyc05g008860.2
101244184	sly:101244184
101244185	sly:101244185
101244185	sly:101244185
101244185	sly:101244185
101244186	sly:101244186
101244187	sly:101244187	Solyc05g018500.2
101244188	sly:101244188
101244188	sly:101244188
101244189	sly:101244189
101244189	sly:101244189
101244189	sly:101244189
101244190	sly:101244190
101244192	sly:101244192	Solyc06g050920.2
101244193	sly:101244193
101244194	sly:101244194	Solyc06g065650.2
101244195	sly:101244195
101244196	sly:101244196
101244197	sly:101244197
101244198	sly:101244198
101244198	sly:101244198
101244199	sly:101244199	Solyc07g008030.1
101244199	sly:101244199	Solyc07g008030.1
101244201	sly:101244201	Solyc07g053970.2
101244202	sly:101244202	Solyc07g052910.2
101244203	sly:101244203
101244204	sly:101244204
101244205	sly:101244205
101244206	sly:101244206	Solyc07g064740.2
101244207	sly:101244207
101244207	sly:101244207
101244208	sly:101244208	Solyc08g006560.2
101244208	sly:101244208	Solyc08g006560.2
101244209	sly:101244209
101244210	sly:101244210	Solyc08g013730.2
101244211	sly:101244211
101244212	sly:101244212	Solyc08g065990.2
101244214	sly:101244214
101244215	sly:101244215	Solyc08g078100.1
101244216	sly:101244216	Solyc08g076510.2
101244217	sly:101244217	Solyc08g079780.1
101244218	sly:101244218	Solyc01g005960.2
101244218	sly:101244218	Solyc01g005960.2
101244219	sly:101244219	Solyc01g006480.2
101244220	sly:101244220	Solyc09g007910.2
101244221	sly:101244221
101244222	sly:101244222
101244223	sly:101244223
101244223	sly:101244223
101244223	sly:101244223
101244224	sly:101244224
101244226	sly:101244226
101244228	sly:101244228	Solyc01g087080.2
101244229	sly:101244229	Solyc01g088490.2
101244229	sly:101244229	Solyc01g088490.2
101244230	sly:101244230
101244230	sly:101244230
101244230	sly:101244230
101244230	sly:101244230
101244231	sly:101244231	Solyc09g097830.2
101244232	sly:101244232
101244233	sly:101244233	Solyc01g108320.2
101244234	sly:101244234	Solyc10g018500.1
101244235	sly:101244235
101244236	sly:101244236	Solyc01g111690.2
101244237	sly:101244237	Solyc01g095620.2
101244238	sly:101244238	Solyc01g109320.2
101244240	sly:101244240
101244240	sly:101244240
101244240	sly:101244240
101244240	sly:101244240
101244241	sly:101244241	Solyc10g081720.1
101244241	sly:101244241	Solyc10g081720.1
101244242	sly:101244242
101244242	sly:101244242
101244243	sly:101244243
101244244	sly:101244244	Solyc02g089580.2
101244245	sly:101244245	Solyc11g005720.1
101244246	sly:101244246	Solyc02g087190.1
101244247	sly:101244247	Solyc02g083420.2
101244248	sly:101244248	Solyc02g082200.2
101244249	sly:101244249
101244251	sly:101244251	Solyc02g069500.1
101244253	sly:101244253
101244256	sly:101244256	Solyc03g005520.1
101244257	sly:101244257	Solyc12g008910.1
101244259	sly:101244259
101244260	sly:101244260
101244264	sly:101244264	Solyc03g096790.2
101244264	sly:101244264	Solyc03g096790.2
101244265	sly:101244265	Solyc03g098710.1
101244266	sly:101244266	Solyc12g100180.1
101244267	sly:101244267
101244268	sly:101244268
101244269	sly:101244269	Solyc03g118090.2
101244270	sly:101244270
101244272	sly:101244272	Solyc03g118900.1
101244273	sly:101244273	Solyc04g008940.2
101244275	sly:101244275	Solyc04g011680.1
101244277	sly:101244277
101244277	sly:101244277
101244277	sly:101244277
101244279	sly:101244279
101244279	sly:101244279
101244280	sly:101244280
101244281	sly:101244281	Solyc04g078410.2
101244282	sly:101244282
101244283	sly:101244283	Solyc04g082810.2
101244283	sly:101244283	Solyc04g082810.2
101244284	sly:101244284
101244284	sly:101244284
101244285	sly:101244285
101244286	sly:101244286
101244287	sly:101244287	Solyc05g012340.2
101244288	sly:101244288
101244289	sly:101244289	Solyc05g055320.2
101244290	sly:101244290
101244292	sly:101244292	Solyc06g008450.2
101244292	sly:101244292	Solyc06g008450.2
101244292	sly:101244292	Solyc06g008450.2
101244293	sly:101244293	Solyc06g019170.2
101244293	sly:101244293	Solyc06g019170.2
101244294	sly:101244294
101244295	sly:101244295	Solyc06g076390.2
101244296	sly:101244296
101244297	sly:101244297	Solyc06g059800.2
101244297	sly:101244297	Solyc06g059800.2
101244297	sly:101244297	Solyc06g059800.2
101244298	sly:101244298	Solyc06g083580.2
101244299	sly:101244299
101244300	sly:101244300	Solyc07g056510.2
101244301	sly:101244301	Solyc07g049310.2
101244302	sly:101244302	Solyc07g039380.2
101244303	sly:101244303	Solyc07g053040.1
101244304	sly:101244304	Solyc07g063530.2
101244304	sly:101244304	Solyc07g063530.2
101244306	sly:101244306	Solyc08g007580.2
101244306	sly:101244306	Solyc08g007580.2
101244306	sly:101244306	Solyc08g007580.2
101244307	sly:101244307	Solyc08g061920.1
101244308	sly:101244308	Solyc08g081740.2
101244309	sly:101244309	Solyc08g076910.2
101244310	sly:101244310
101244311	sly:101244311
101244313	sly:101244313	Solyc09g005860.2
101244314	sly:101244314
101244316	sly:101244316
101244318	sly:101244318
101244319	sly:101244319
101244319	sly:101244319
101244320	sly:101244320	Solyc01g096550.2
101244321	sly:101244321	Solyc09g092180.2
101244322	sly:101244322	Solyc01g097820.2
101244322	sly:101244322	Solyc01g097820.2
101244324	sly:101244324	Solyc10g009190.1
101244325	sly:101244325	Solyc01g106340.2
101244325	sly:101244325	Solyc01g106340.2
101244325	sly:101244325	Solyc01g106340.2
101244325	sly:101244325	Solyc01g106340.2
101244326	sly:101244326	Solyc10g005780.2
101244327	sly:101244327	Solyc10g051130.1
101244327	sly:101244327	Solyc10g051130.1
101244329	sly:101244329	Solyc10g047290.1
101244329	sly:101244329	Solyc10g047290.1
101244329	sly:101244329	Solyc10g047290.1
101244329	sly:101244329	Solyc10g047290.1
101244331	sly:101244331	Solyc10g076320.1
101244332	sly:101244332
101244333	sly:101244333	Solyc02g093100.2
101244334	sly:101244334	Solyc02g092060.1
101244335	sly:101244335	Solyc02g085910.2
101244336	sly:101244336	Solyc11g008390.1
101244336	sly:101244336	Solyc11g008390.1
101244337	sly:101244337	Solyc11g006650.1
101244338	sly:101244338	Solyc02g077400.2
101244339	sly:101244339	Solyc02g062590.2
101244340	sly:101244340
101244341	sly:101244341
101244343	sly:101244343	Solyc03g007040.2
101244344	sly:101244344
101244345	sly:101244345	Solyc12g010150.1
101244345	sly:101244345	Solyc12g010150.1
101244345	sly:101244345	Solyc12g010150.1
101244346	sly:101244346
101244348	sly:101244348
101244349	sly:101244349
101244351	sly:101244351
101244352	sly:101244352	Solyc03g078300.1
101244352	sly:101244352	Solyc03g078300.1
101244352	sly:101244352	Solyc03g078300.1
101244352	sly:101244352	Solyc03g078300.1
101244352	sly:101244352	Solyc03g078300.1
101244352	sly:101244352	Solyc03g078300.1
101244352	sly:101244352	Solyc03g078300.1
101244353	sly:101244353
101244354	sly:101244354	Solyc03g097720.2
101244354	sly:101244354	Solyc03g097720.2
101244356	sly:101244356	Solyc12g089090.1
101244356	sly:101244356	Solyc12g089090.1
101244357	sly:101244357	Solyc03g121480.2
101244357	sly:101244357	Solyc03g121480.2
101244357	sly:101244357	Solyc03g121480.2
101244358	sly:101244358	Solyc12g096970.1
101244359	sly:101244359
101244360	sly:101244360
101244360	sly:101244360
101244360	sly:101244360
101244363	sly:101244363
101244364	sly:101244364	Solyc04g058200.2
101244364	sly:101244364	Solyc04g058200.2
101244365	sly:101244365	Solyc04g050730.2
101244366	sly:101244366
101244367	sly:101244367	Solyc04g079740.2
101244368	sly:101244368	Solyc04g081820.2
101244369	sly:101244369	Solyc04g074540.2
101244370	sly:101244370	Solyc05g005080.2
101244371	sly:101244371
101244371	sly:101244371
101244371	sly:101244371
101244373	sly:101244373	Solyc05g056410.1
101244374	sly:101244374	Solyc05g054310.2
101244374	sly:101244374	Solyc05g054310.2
101244374	sly:101244374	Solyc05g054310.2
101244374	sly:101244374	Solyc05g054310.2
101244374	sly:101244374	Solyc05g054310.2
101244375	sly:101244375	Solyc05g052110.2
101244376	sly:101244376	Solyc05g046020.2
101244377	sly:101244377
101244381	sly:101244381
101244382	sly:101244382
101244383	sly:101244383
101244384	sly:101244384	Solyc06g069070.1
101244385	sly:101244385	Solyc06g061080.2
101244386	sly:101244386
101244386	sly:101244386
101244387	sly:101244387	Solyc06g084590.2
101244387	sly:101244387	Solyc06g084590.2
101244388	sly:101244388
101244389	sly:101244389	Solyc07g009260.2
101244390	sly:101244390
101244390	sly:101244390
101244390	sly:101244390
101244391	sly:101244391	Solyc07g055200.2
101244392	sly:101244392	Solyc07g045090.2
101244394	sly:101244394
101244395	sly:101244395	Solyc08g013800.2
101244395	sly:101244395	Solyc08g013800.2
101244396	sly:101244396
101244397	sly:101244397
101244397	sly:101244397
101244397	sly:101244397
101244397	sly:101244397
101244398	sly:101244398	Solyc08g067390.2
101244399	sly:101244399	Solyc08g068870.2
101244400	sly:101244400	Solyc08g065910.1
101244401	sly:101244401	Solyc08g082880.2
101244401	sly:101244401	Solyc08g082880.2
101244402	sly:101244402	Solyc08g080410.2
101244403	sly:101244403	Solyc01g011030.2
101244403	sly:101244403	Solyc01g011030.2
101244404	sly:101244404
101244404	sly:101244404
101244404	sly:101244404
101244405	sly:101244405	Solyc01g008260.2
101244406	sly:101244406
101244407	sly:101244407	Solyc09g014930.1
101244408	sly:101244408	Solyc09g010280.2
101244408	sly:101244408	Solyc09g010280.2
101244409	sly:101244409
101244410	sly:101244410	Solyc09g007820.1
101244411	sly:101244411	Solyc01g067490.2
101244411	sly:101244411	Solyc01g067490.2
101244412	sly:101244412	Solyc09g065840.2
101244413	sly:101244413	Solyc01g080540.2
101244413	sly:101244413	Solyc01g080540.2
101244414	sly:101244414
101244414	sly:101244414
101244414	sly:101244414
101244414	sly:101244414
101244415	sly:101244415	Solyc09g082060.2
101244416	sly:101244416	Solyc01g090890.2
101244417	sly:101244417	Solyc01g094010.2
101244418	sly:101244418	Solyc09g091690.1
101244419	sly:101244419	Solyc01g100330.2
101244419	sly:101244419	Solyc01g100330.2
101244420	sly:101244420	Solyc01g102410.2
101244421	sly:101244421
101244421	sly:101244421
101244421	sly:101244421
101244422	sly:101244422
101244423	sly:101244423	Solyc10g006930.2
101244424	sly:101244424	Solyc01g104580.2
101244425	sly:101244425
101244425	sly:101244425
101244426	sly:101244426	Solyc01g109810.2
101244427	sly:101244427	Solyc10g055650.1
101244427	sly:101244427	Solyc10g055650.1
101244427	sly:101244427	Solyc10g055650.1
101244428	sly:101244428
101244429	sly:101244429
101244430	sly:101244430	Solyc10g078490.1
101244430	sly:101244430	Solyc10g078490.1
101244431	sly:101244431
101244431	sly:101244431
101244431	sly:101244431
101244432	sly:101244432	Solyc10g079490.1
101244433	sly:101244433	Solyc10g083950.1
101244434	sly:101244434	Solyc10g086360.1
101244434	sly:101244434	Solyc10g086360.1
101244435	sly:101244435	Solyc02g090820.2
101244437	sly:101244437	Solyc11g007060.1
101244438	sly:101244438
101244439	sly:101244439	Solyc11g010510.1
101244440	sly:101244440
101244441	sly:101244441	Solyc11g012850.1
101244442	sly:101244442	Solyc02g081140.2
101244443	sly:101244443
101244443	sly:101244443
101244445	sly:101244445	Solyc02g078460.2
101244445	sly:101244445	Solyc02g078460.2
101244446	sly:101244446	Solyc02g076780.2
101244447	sly:101244447
101244448	sly:101244448
101244448	sly:101244448
101244448	sly:101244448
101244449	sly:101244449
101244450	sly:101244450	Solyc02g064770.2
101244451	sly:101244451	Solyc11g065380.1
101244451	sly:101244451	Solyc11g065380.1
101244452	sly:101244452	Solyc02g092400.1
101244453	sly:101244453	Solyc11g066730.1
101244454	sly:101244454
101244455	sly:101244455
101244456	sly:101244456
101244457	sly:101244457
101244458	sly:101244458	Solyc03g026010.1
101244459	sly:101244459
101244460	sly:101244460
101244462	sly:101244462
101244462	sly:101244462
101244462	sly:101244462
101244462	sly:101244462
101244463	sly:101244463	Solyc12g044240.1
101244464	sly:101244464	Solyc01g096290.2/Solyc03g082570.2/Solyc08g083120.2
101244465	sly:101244465	Solyc12g042390.1
101244466	sly:101244466	Solyc03g093830.2
101244467	sly:101244467
101244467	sly:101244467
101244467	sly:101244467
101244468	sly:101244468
101244469	sly:101244469	Solyc03g120450.2
101244470	sly:101244470
101244470	sly:101244470
101244471	sly:101244471	Solyc03g116270.2
101244472	sly:101244472
101244473	sly:101244473
101244475	sly:101244475	Solyc03g112160.2
101244475	sly:101244475	Solyc03g112160.2
101244475	sly:101244475	Solyc03g112160.2
101244475	sly:101244475	Solyc03g112160.2
101244475	sly:101244475	Solyc03g112160.2
101244475	sly:101244475	Solyc03g112160.2
101244475	sly:101244475	Solyc03g112160.2
101244475	sly:101244475	Solyc03g112160.2
101244475	sly:101244475	Solyc03g112160.2
101244476	sly:101244476
101244477	sly:101244477
101244477	sly:101244477
101244477	sly:101244477
101244478	sly:101244478
101244479	sly:101244479
101244480	sly:101244480
101244480	sly:101244480
101244481	sly:101244481
101244482	sly:101244482	Solyc04g071510.2
101244482	sly:101244482	Solyc04g071510.2
101244484	sly:101244484	Solyc05g008870.2
101244484	sly:101244484	Solyc05g008870.2
101244485	sly:101244485	Solyc05g013670.2
101244486	sly:101244486
101244487	sly:101244487	Solyc05g013430.1
101244488	sly:101244488	Solyc05g053190.2
101244488	sly:101244488	Solyc05g053190.2
101244489	sly:101244489
101244490	sly:101244490
101244491	sly:101244491
101244491	sly:101244491
101244492	sly:101244492	Solyc06g050990.2
101244492	sly:101244492	Solyc06g050990.2
101244493	sly:101244493
101244493	sly:101244493
101244494	sly:101244494
101244494	sly:101244494
101244494	sly:101244494
101244494	sly:101244494
101244495	sly:101244495
101244496	sly:101244496
101244497	sly:101244497
101244498	sly:101244498	Solyc07g006790.2
101244498	sly:101244498	Solyc07g006790.2
101244499	sly:101244499
101244499	sly:101244499
101244501	sly:101244501	Solyc07g053960.2
101244502	sly:101244502
101244502	sly:101244502
101244502	sly:101244502
101244502	sly:101244502
101244502	sly:101244502
101244503	sly:101244503
101244504	sly:101244504	Solyc07g044720.1
101244505	sly:101244505	Solyc07g065870.2
101244506	sly:101244506	Solyc07g064710.2
101244506	sly:101244506	Solyc07g064710.2
101244506	sly:101244506	Solyc07g064710.2
101244507	sly:101244507
101244508	sly:101244508
101244509	sly:101244509	Solyc08g013740.2
101244511	sly:101244511
101244512	sly:101244512
101244513	sly:101244513	Solyc08g079230.1
101244514	sly:101244514	Solyc08g078090.1
101244515	sly:101244515	Solyc08g076180.2
101244516	sly:101244516
101244516	sly:101244516
101244516	sly:101244516
101244516	sly:101244516
101244516	sly:101244516
101244516	sly:101244516
101244517	sly:101244517	Solyc01g005670.2
101244517	sly:101244517	Solyc01g005670.2
101244517	sly:101244517	Solyc01g005670.2
101244517	sly:101244517	Solyc01g005670.2
101244517	sly:101244517	Solyc01g005670.2
101244518	sly:101244518	Solyc09g011450.2
101244518	sly:101244518	Solyc09g011450.2
101244520	sly:101244520
101244522	sly:101244522
101244522	sly:101244522
101244523	sly:101244523	Solyc01g079530.2
101244525	sly:101244525
101244526	sly:101244526
101244526	sly:101244526
101244527	sly:101244527	Solyc01g088500.2
101244528	sly:101244528	Solyc09g089730.2
101244528	sly:101244528	Solyc09g089730.2
101244529	sly:101244529
101244529	sly:101244529
101244530	sly:101244530
101244530	sly:101244530
101244530	sly:101244530
101244530	sly:101244530
101244531	sly:101244531	Solyc01g108340.2
101244532	sly:101244532	Solyc10g018350.1
101244533	sly:101244533	Solyc01g110300.2
101244534	sly:101244534	Solyc01g111710.2
101244535	sly:101244535
101244536	sly:101244536
101244537	sly:101244537
101244538	sly:101244538
101244539	sly:101244539
101244539	sly:101244539
101244539	sly:101244539
101244540	sly:101244540
101244540	sly:101244540
101244541	sly:101244541	Solyc02g089570.2
101244542	sly:101244542
101244542	sly:101244542
101244543	sly:101244543
101244543	sly:101244543
101244543	sly:101244543
101244543	sly:101244543
101244543	sly:101244543
101244543	sly:101244543
101244543	sly:101244543
101244544	sly:101244544
101244545	sly:101244545	Solyc02g082190.2
101244546	sly:101244546
101244546	sly:101244546
101244546	sly:101244546
101244546	sly:101244546
101244546	sly:101244546
101244546	sly:101244546
101244547	sly:101244547	Solyc02g069470.2
101244548	sly:101244548	Solyc02g068280.2
101244548	sly:101244548	Solyc02g068280.2
101244550	sly:101244550
101244551	sly:101244551	Solyc02g082980.1
101244553	sly:101244553	Solyc02g063260.2
101244553	sly:101244553	Solyc02g063260.2
101244554	sly:101244554
101244555	sly:101244555
101244556	sly:101244556
101244556	sly:101244556
101244557	sly:101244557
101244558	sly:101244558
101244558	sly:101244558
101244560	sly:101244560	Solyc03g078000.2
101244560	sly:101244560	Solyc03g078000.2
101244561	sly:101244561	Solyc03g097290.2
101244562	sly:101244562
101244563	sly:101244563	Solyc12g100120.1
101244564	sly:101244564	Solyc12g099160.1
101244565	sly:101244565	Solyc12g096380.1
101244566	sly:101244566	Solyc03g118100.2
101244567	sly:101244567
101244568	sly:101244568
101244569	sly:101244569
101244570	sly:101244570
101244570	sly:101244570
101244570	sly:101244570
101244571	sly:101244571
101244573	sly:101244573	Solyc04g054470.2
101244573	sly:101244573	Solyc04g054470.2
101244575	sly:101244575	Solyc04g064650.1
101244575	sly:101244575	Solyc04g064650.1
101244576	sly:101244576	Solyc04g077040.2
101244577	sly:101244577	Solyc04g078420.1
101244578	sly:101244578	Solyc04g080750.2
101244579	sly:101244579
101244580	sly:101244580	Solyc04g080500.2
101244581	sly:101244581	Solyc05g006440.2
101244582	sly:101244582	Solyc05g007770.2
101244583	sly:101244583	Solyc05g012390.2
101244584	sly:101244584
101244586	sly:101244586	Solyc05g055300.1
101244587	sly:101244587
101244587	sly:101244587
101244588	sly:101244588
101244589	sly:101244589	Solyc06g008490.2
101244589	sly:101244589	Solyc06g008490.2
101244589	sly:101244589	Solyc06g008490.2
101244589	sly:101244589	Solyc06g008490.2
101244590	sly:101244590
101244590	sly:101244590
101244590	sly:101244590
101244590	sly:101244590
101244590	sly:101244590
101244590	sly:101244590
101244591	sly:101244591
101244592	sly:101244592	Solyc06g076360.2
101244593	sly:101244593	Solyc06g066840.2
101244594	sly:101244594
101244595	sly:101244595
101244595	sly:101244595
101244595	sly:101244595
101244596	sly:101244596	Solyc07g014660.1
101244597	sly:101244597	Solyc07g056460.2
101244598	sly:101244598	Solyc07g049290.2
101244599	sly:101244599
101244600	sly:101244600	Solyc07g053000.1
101244601	sly:101244601	Solyc07g063540.2
101244602	sly:101244602	Solyc08g005420.2
101244604	sly:101244604	Solyc08g061960.2
101244605	sly:101244605	Solyc08g081730.2
101244606	sly:101244606
101244607	sly:101244607	Solyc09g009030.2
101244608	sly:101244608
101244609	sly:101244609
101244609	sly:101244609
101244609	sly:101244609
101244609	sly:101244609
101244610	sly:101244610
101244611	sly:101244611	Solyc09g075200.2
101244611	sly:101244611	Solyc09g075200.2
101244612	sly:101244612	Solyc09g083350.2
101244614	sly:101244614	Solyc09g090900.2
101244615	sly:101244615	Solyc01g096570.2
101244616	sly:101244616	Solyc09g092220.2
101244617	sly:101244617	Solyc01g097870.2
101244618	sly:101244618	Solyc01g099210.2
101244619	sly:101244619	Solyc10g009180.2
101244620	sly:101244620	Solyc01g106260.2
101244621	sly:101244621
101244623	sly:101244623
101244624	sly:101244624	Solyc01g088420.2
101244625	sly:101244625	Solyc10g047270.1
101244626	sly:101244626
101244627	sly:101244627	Solyc01g105770.2
101244628	sly:101244628
101244628	sly:101244628
101244630	sly:101244630
101244631	sly:101244631	Solyc02g093090.1
101244632	sly:101244632	Solyc02g092050.2
101244632	sly:101244632	Solyc02g092050.2
101244632	sly:101244632	Solyc02g092050.2
101244632	sly:101244632	Solyc02g092050.2
101244632	sly:101244632	Solyc02g092050.2
101244633	sly:101244633	Solyc10g076440.1
101244634	sly:101244634
101244635	sly:101244635
101244636	sly:101244636	Solyc02g077330.2
101244637	sly:101244637
101244638	sly:101244638
101244638	sly:101244638
101244638	sly:101244638
101244639	sly:101244639
101244640	sly:101244640
101244641	sly:101244641
101244641	sly:101244641
101244642	sly:101244642	Solyc12g014390.1
101244643	sly:101244643
101244643	sly:101244643
101244643	sly:101244643
101244646	sly:101244646
[truncated: 39,931 more rows]

## Sheet: Table 2
Run ID	Experiment ID	Study ID	Tissue	Cultivar
DRR034245	DRX030878	DRP002638	leaf	Taian-kichijitsu
DRR034246	DRX030879	DRP002638	leaf	Taian-kichijitsu
DRR034247	DRX030880	DRP002638	leaf	Taian-kichijitsu
DRR034248	DRX030881	DRP002638	leaf	Taian-kichijitsu
DRR034249	DRX030882	DRP002638	leaf	Taian-kichijitsu
DRR034251	DRX030884	DRP002638	leaf	Taian-kichijitsu
DRR034252	DRX030885	DRP002638	leaf	Taian-kichijitsu
DRR034253	DRX030886	DRP002638	leaf	Taian-kichijitsu
DRR034254	DRX030887	DRP002638	leaf	Taian-kichijitsu
DRR034255	DRX030888	DRP002638	leaf	Taian-kichijitsu
DRR034256	DRX030889	DRP002638	leaf	Taian-kichijitsu
DRR034257	DRX030890	DRP002638	leaf	Taian-kichijitsu
DRR034258	DRX030891	DRP002638	leaf	Taian-kichijitsu
DRR034259	DRX030892	DRP002638	leaf	Taian-kichijitsu
DRR034260	DRX030893	DRP002638	leaf	Taian-kichijitsu
DRR034261	DRX030894	DRP002638	leaf	Taian-kichijitsu
DRR034262	DRX030895	DRP002638	leaf	Taian-kichijitsu
DRR034263	DRX030896	DRP002638	leaf	Taian-kichijitsu
DRR034264	DRX030897	DRP002638	leaf	Taian-kichijitsu
DRR034266	DRX030899	DRP002638	leaf	Taian-kichijitsu
DRR034267	DRX030900	DRP002638	leaf	Taian-kichijitsu
DRR034268	DRX030901	DRP002638	leaf	Taian-kichijitsu
DRR034269	DRX030902	DRP002638	leaf	Taian-kichijitsu
DRR034270	DRX030903	DRP002638	leaf	Taian-kichijitsu
DRR034271	DRX030904	DRP002638	leaf	Taian-kichijitsu
DRR034272	DRX030905	DRP002638	leaf	Taian-kichijitsu
DRR034273	DRX030906	DRP002638	leaf	Taian-kichijitsu
DRR034274	DRX030907	DRP002638	leaf	Taian-kichijitsu
DRR034275	DRX030908	DRP002638	leaf	Taian-kichijitsu
DRR034276	DRX030909	DRP002638	leaf	Taian-kichijitsu
DRR034277	DRX030910	DRP002638	leaf	Taian-kichijitsu
DRR034278	DRX030911	DRP002638	leaf	Taian-kichijitsu
DRR034279	DRX030912	DRP002638	leaf	Taian-kichijitsu
DRR034280	DRX030913	DRP002638	leaf	Taian-kichijitsu
DRR034288	DRX030921	DRP002631	leaf	Taian-kichijitsu
DRR034289	DRX030922	DRP002631	leaf	Taian-kichijitsu
DRR034295	DRX030928	DRP002631	leaf	Taian-kichijitsu
DRR034299	DRX030932	DRP002631	leaf	Taian-kichijitsu
DRR034302	DRX030935	DRP002631	leaf	Taian-kichijitsu
DRR034320	DRX030953	DRP002631	leaf	Taian-kichijitsu
DRR057375	DRX051957	DRP003091	leaf	Taian-kichijitsu
DRR057376	DRX051958	DRP003091	leaf	Taian-kichijitsu
DRR057377	DRX051959	DRP003091	leaf	Taian-kichijitsu
DRR057378	DRX051960	DRP003091	leaf	Taian-kichijitsu
DRR057379	DRX051961	DRP003091	leaf	Taian-kichijitsu
DRR057380	DRX051962	DRP003091	leaf	Taian-kichijitsu
DRR057381	DRX051963	DRP003091	leaf	Taian-kichijitsu
DRR057382	DRX051964	DRP003091	leaf	Taian-kichijitsu
DRR057383	DRX051965	DRP003091	leaf	Taian-kichijitsu
DRR057384	DRX051966	DRP003091	leaf	Taian-kichijitsu
DRR057385	DRX051967	DRP003091	leaf	Taian-kichijitsu
DRR057386	DRX051968	DRP003091	leaf	Taian-kichijitsu
DRR057387	DRX051969	DRP003091	leaf	Taian-kichijitsu
DRR057388	DRX051970	DRP003091	leaf	Taian-kichijitsu
DRR057389	DRX051971	DRP003091	leaf	Taian-kichijitsu
DRR057390	DRX051972	DRP003091	leaf	Taian-kichijitsu
DRR057391	DRX051973	DRP003091	leaf	Taian-kichijitsu
DRR057392	DRX051974	DRP003091	leaf	Taian-kichijitsu
DRR057393	DRX051975	DRP003091	leaf	Taian-kichijitsu
DRR057394	DRX051976	DRP003091	leaf	Taian-kichijitsu
DRR057395	DRX051977	DRP003091	leaf	Taian-kichijitsu
DRR057396	DRX051978	DRP003091	leaf	Taian-kichijitsu
DRR057397	DRX051979	DRP003091	leaf	Taian-kichijitsu
ERR1397984	ERX1469243	ERP015414	fruit	unknown
ERR1397985	ERX1469244	ERP015414	fruit	unknown
ERR1397986	ERX1469245	ERP015414	fruit	unknown
ERR1397987	ERX1469246	ERP015414	fruit	unknown
ERR1397988	ERX1469247	ERP015414	fruit	unknown
ERR1397989	ERX1469248	ERP015414	fruit	unknown
ERR1397990	ERX1469249	ERP015414	fruit	unknown
ERR1397991	ERX1469250	ERP015414	fruit	unknown
ERR1397992	ERX1469251	ERP015414	fruit	unknown
ERR1397993	ERX1469252	ERP015414	fruit	unknown
ERR1397994	ERX1469253	ERP015414	fruit	unknown
ERR1397995	ERX1469254	ERP015414	fruit	unknown
ERR1533151	ERX1604043	ERP016476	root	Moneymaker
ERR1533152	ERX1604044	ERP016476	root	Moneymaker
ERR1533153	ERX1604045	ERP016476	root	Moneymaker
ERR1533156	ERX1604048	ERP016476	root	Moneymaker
ERR1533157	ERX1604049	ERP016476	root	Moneymaker
ERR1533158	ERX1604050	ERP016476	root	Moneymaker
SRR1013328	SRX365370	SRP031491	shoot apex and stem	M82
SRR1013329	SRX365370	SRP031491	shoot apex and stem	M82
SRR1013330	SRX365370	SRP031491	shoot apex and stem	M82
SRR1013331	SRX365370	SRP031491	shoot apex and stem	M82
SRR1013332	SRX365370	SRP031491	shoot apex and stem	M82
SRR1013333	SRX365370	SRP031491	shoot apex and stem	M82
SRR1013334	SRX365370	SRP031491	shoot apex and stem	M82
SRR1013335	SRX365370	SRP031491	shoot apex and stem	M82
SRR1182757	SRX481132	SRP039410	fruit	Motelle
SRR1182758	SRX481133	SRP039410	fruit	Motelle
SRR1182759	SRX481134	SRP039410	fruit	Motelle
SRR1182760	SRX481135	SRP039410	fruit	Motelle
SRR1210486	SRX504894	SRP040753	root	Avigail 870
SRR1210487	SRX504894	SRP040753	root	Avigail 870
SRR1210488	SRX504894	SRP040753	root	Avigail 870
SRR1210489	SRX504894	SRP040753	root	Avigail 870
SRR1210490	SRX504894	SRP040753	root	Avigail 870
SRR1210491	SRX504894	SRP040753	root	Avigail 870
SRR1210492	SRX504894	SRP040753	root	Avigail 870
SRR1210493	SRX504894	SRP040753	root	Avigail 870
SRR1264631	SRX528371	SRP041499	fruit	M82
SRR1264632	SRX528371	SRP041499	fruit	M82
SRR1264633	SRX528371	SRP041499	fruit	M82
SRR1264634	SRX528371	SRP041499	fruit	M82
SRR1266879	SRX529364	SRP041563	shoot apex	M82
SRR1266880	SRX530107	SRP041563	shoot apex	M82
SRR1266881	SRX530108	SRP041563	shoot apex	M82
SRR1266882	SRX530109	SRP041563	shoot apex	M82
SRR1266883	SRX530110	SRP041563	shoot apex	M82
SRR1266884	SRX530111	SRP041563	shoot apex	M82
SRR1266885	SRX530112	SRP041563	shoot apex	M82
SRR1266886	SRX530113	SRP041563	shoot apex	M82
SRR1266887	SRX530114	SRP041563	shoot apex	M82
SRR1266888	SRX530115	SRP041563	shoot apex	M82
SRR1266889	SRX530116	SRP041563	shoot apex	M82
SRR1266891	SRX530118	SRP041563	shoot apex	M82
SRR1266892	SRX530119	SRP041563	shoot apex	M82
SRR1266893	SRX530120	SRP041563	shoot apex	M82
SRR1266894	SRX530121	SRP041563	shoot apex	M82
SRR1266895	SRX530122	SRP041563	shoot apex	M82
SRR1266896	SRX530123	SRP041563	shoot apex	M82
SRR1266897	SRX530124	SRP041563	shoot apex	M82
SRR1266898	SRX530125	SRP041563	shoot apex	M82
SRR1266899	SRX530126	SRP041563	shoot apex	M82
SRR1273395	SRX534434	SRP041731	shoot apex	M82
SRR1273405	SRX534435	SRP041731	shoot apex	M82
SRR1273406	SRX534437	SRP041731	shoot apex	M82
SRR1273407	SRX534462	SRP041731	shoot apex	M82
SRR1273408	SRX534463	SRP041731	shoot apex	M82
SRR1273412	SRX534468	SRP041731	shoot apex	M82
SRR1273414	SRX534469	SRP041731	shoot apex	M82
SRR1273416	SRX534470	SRP041731	shoot apex	M82
SRR1273418	SRX534472	SRP041731	shoot apex	M82
SRR1379911	SRX590871	SRP043126	leaf	Rio Grande
SRR1379912	SRX590871	SRP043126	leaf	Rio Grande
SRR1379913	SRX590871	SRP043126	leaf	Rio Grande
SRR1379914	SRX590872	SRP043126	leaf	Rio Grande
SRR1379915	SRX590872	SRP043126	leaf	Rio Grande
SRR1379916	SRX590872	SRP043126	leaf	Rio Grande
SRR1379917	SRX590873	SRP043126	leaf	Rio Grande
SRR1379918	SRX590873	SRP043126	leaf	Rio Grande
SRR1379919	SRX590873	SRP043126	leaf	Rio Grande
SRR1379920	SRX590874	SRP043126	leaf	Rio Grande
SRR1379921	SRX590874	SRP043126	leaf	Rio Grande
SRR1379922	SRX590874	SRP043126	leaf	Rio Grande
SRR1379923	SRX590875	SRP043126	leaf	Rio Grande
SRR1379924	SRX590875	SRP043126	leaf	Rio Grande
SRR1379925	SRX590875	SRP043126	leaf	Rio Grande
SRR1379926	SRX590876	SRP043126	leaf	Rio Grande
SRR1379927	SRX590876	SRP043126	leaf	Rio Grande
SRR1379928	SRX590876	SRP043126	leaf	Rio Grande
SRR1380021	SRX590887	SRP043127	leaf	Rio Grande
SRR1380022	SRX590887	SRP043127	leaf	Rio Grande
SRR1380023	SRX590887	SRP043127	leaf	Rio Grande
SRR1380024	SRX590888	SRP043127	leaf	Rio Grande
SRR1380025	SRX590888	SRP043127	leaf	Rio Grande
SRR1380026	SRX590888	SRP043127	leaf	Rio Grande
SRR1380027	SRX590889	SRP043127	leaf	Rio Grande
SRR1380028	SRX590889	SRP043127	leaf	Rio Grande
SRR1380029	SRX590889	SRP043127	leaf	Rio Grande
SRR1438229	SRX616593	SRP043486	leaf	Ailsa Craig
SRR1438230	SRX616594	SRP043486	leaf	Ailsa Craig
SRR1438256	SRX616600	SRP043486	leaf	Ailsa Craig
SRR1438257	SRX616603	SRP043486	leaf	Ailsa Craig
SRR1706544	SRX806598	SRP051074	leaf	Ailsa Craig
SRR1706545	SRX806599	SRP051074	leaf	Ailsa Craig
SRR1706546	SRX806600	SRP051074	leaf	Ailsa Craig
SRR1706547	SRX806601	SRP051074	leaf	Ailsa Craig
SRR1706548	SRX806602	SRP051074	leaf	Ailsa Craig
SRR1706549	SRX806603	SRP051074	leaf	Ailsa Craig
SRR1706550	SRX806604	SRP051074	leaf	Ailsa Craig
SRR1706551	SRX806605	SRP051074	leaf	Ailsa Craig
SRR1706552	SRX806606	SRP051074	leaf	Ailsa Craig
SRR1706553	SRX806607	SRP051074	leaf	Ailsa Craig
SRR1706554	SRX806608	SRP051074	leaf	Ailsa Craig
SRR1706555	SRX806609	SRP051074	leaf	Ailsa Craig
SRR1740437	SRX828731	SRP051696	root	Heinz 1706
SRR1740438	SRX828732	SRP051696	root	Heinz 1706
SRR1740439	SRX828733	SRP051696	root	Heinz 1706
SRR1740440	SRX828734	SRP051696	root	Heinz 1706
SRR1740441	SRX828735	SRP051696	root	Heinz 1706
SRR1740442	SRX828736	SRP051696	root	Heinz 1706
SRR1740443	SRX828737	SRP051696	root	Heinz 1706
SRR1740444	SRX828738	SRP051696	root	Heinz 1706
SRR1740445	SRX828739	SRP051696	root	Heinz 1706
SRR1771340	SRX851871	SRP052785	shoot apex	Rutgers
SRR1771341	SRX851872	SRP052785	shoot apex	Rutgers
SRR1771342	SRX851873	SRP052785	shoot apex	Rutgers
SRR1771343	SRX851874	SRP052785	shoot apex	Rutgers
SRR1771344	SRX851875	SRP052785	shoot apex	Rutgers
SRR1771345	SRX851876	SRP052785	shoot apex	Rutgers
SRR1771346	SRX851877	SRP052785	shoot apex	Rutgers
SRR1771347	SRX851878	SRP052785	shoot apex	Rutgers
SRR1771348	SRX851879	SRP052785	shoot apex	Rutgers
SRR1771349	SRX851880	SRP052785	shoot apex	Rutgers
SRR1771350	SRX851881	SRP052785	shoot apex	Rutgers
SRR1771351	SRX851882	SRP052785	shoot apex	Rutgers
SRR1805718	SRX878668	SRP055068	pollen	Hazera 3042
SRR1805727	SRX878676	SRP055068	pollen	Hazera 3042
SRR1805729	SRX878677	SRP055068	pollen	Hazera 3042
SRR1805731	SRX878678	SRP055068	pollen	Hazera 3042
SRR1805733	SRX878679	SRP055068	pollen	Hazera 3042
SRR1805735	SRX878680	SRP055068	pollen	Hazera 3042
SRR1805737	SRX878681	SRP055068	pollen	Hazera 3042
SRR1805739	SRX878683	SRP055068	pollen	Hazera 3042
SRR1805741	SRX878684	SRP055068	pollen	Hazera 3042
SRR1805811	SRX878667	SRP055068	pollen	Hazera 3042
SRR1918818	SRX959127	SRP056305	leaf	Micro-Tom
SRR1918819	SRX959129	SRP056305	leaf	Micro-Tom
SRR1918820	SRX959130	SRP056305	leaf	Micro-Tom
SRR1918821	SRX959135	SRP056305	leaf	Micro-Tom
SRR1980239	SRX999385	SRP057396	leaf	M82
SRR1980240	SRX999386	SRP057396	leaf	M82
SRR1980241	SRX999387	SRP057396	leaf	M82
SRR1980242	SRX999388	SRP057396	leaf	M82
SRR1980243	SRX999389	SRP057396	leaf	M82
SRR1980244	SRX999390	SRP057396	leaf	M82
SRR1980245	SRX999391	SRP057396	leaf	M82
SRR1980246	SRX999392	SRP057396	leaf	M82
SRR2002805	SRX1014308	SRP057823	root	Qiyanaifen
SRR2002810	SRX1014321	SRP057823	root	Qiyanaifen
SRR2002847	SRX1014352	SRP057823	root	Qiyanaifen
SRR2003059	SRX1014446	SRP057823	root	Qiyanaifen
SRR2003061	SRX1014448	SRP057823	root	Qiyanaifen
SRR2003063	SRX1014450	SRP057823	root	Qiyanaifen
SRR2141260	SRX1130130	SRP061929	shoot apex	M82
SRR2141262	SRX1130130	SRP061929	shoot apex	M82
SRR2141263	SRX1130130	SRP061929	shoot apex	M82
SRR2141264	SRX1130130	SRP061929	shoot apex	M82
SRR2141265	SRX1130130	SRP061929	shoot apex	M82
SRR2141266	SRX1130132	SRP061929	shoot apex	M82
SRR2141267	SRX1130132	SRP061929	shoot apex	M82
SRR2141268	SRX1130132	SRP061929	shoot apex	M82
SRR2141269	SRX1130132	SRP061929	shoot apex	M82
SRR2141270	SRX1130132	SRP061929	shoot apex	M82
SRR2141271	SRX1130137	SRP061929	shoot apex	M82
SRR2141272	SRX1130137	SRP061929	shoot apex	M82
SRR2141273	SRX1130137	SRP061929	shoot apex	M82
SRR2141274	SRX1130137	SRP061929	shoot apex	M82
SRR2141275	SRX1130137	SRP061929	shoot apex	M82
SRR2141276	SRX1130139	SRP061929	shoot apex	M82
SRR2141277	SRX1130139	SRP061929	shoot apex	M82
SRR2141278	SRX1130139	SRP061929	shoot apex	M82
SRR2141279	SRX1130139	SRP061929	shoot apex	M82
SRR2141280	SRX1130140	SRP061929	shoot apex	M82
SRR2141281	SRX1130140	SRP061929	shoot apex	M82
SRR2141283	SRX1130140	SRP061929	shoot apex	M82
SRR2141284	SRX1130140	SRP061929	shoot apex	M82
SRR2141285	SRX1130140	SRP061929	shoot apex	M82
SRR2141286	SRX1130140	SRP061929	shoot apex	M82
SRR2141287	SRX1130141	SRP061929	shoot apex	M82
SRR2141288	SRX1130141	SRP061929	shoot apex	M82
SRR2141289	SRX1130141	SRP061929	shoot apex	M82
SRR2141290	SRX1130141	SRP061929	shoot apex	M82
SRR2141292	SRX1130141	SRP061929	shoot apex	M82
SRR2141293	SRX1130141	SRP061929	shoot apex	M82
SRR2141295	SRX1130142	SRP061929	shoot apex	M82
SRR2141296	SRX1130142	SRP061929	shoot apex	M82
SRR2141297	SRX1130142	SRP061929	shoot apex	M82
SRR2141298	SRX1130142	SRP061929	shoot apex	M82
SRR2141300	SRX1130142	SRP061929	shoot apex	M82
SRR2141302	SRX1130142	SRP061929	shoot apex	M82
SRR2141303	SRX1130143	SRP061929	shoot apex	M82
SRR2141304	SRX1130143	SRP061929	shoot apex	M82
SRR2141305	SRX1130143	SRP061929	shoot apex	M82
SRR2141306	SRX1130143	SRP061929	shoot apex	M82
SRR2141314	SRX1130143	SRP061929	shoot apex	M82
SRR2141315	SRX1130143	SRP061929	shoot apex	M82
SRR2141316	SRX1130143	SRP061929	shoot apex	M82
SRR2141325	SRX1130145	SRP061929	shoot apex	M82
SRR2141326	SRX1130145	SRP061929	shoot apex	M82
SRR2141327	SRX1130145	SRP061929	shoot apex	M82
SRR2141328	SRX1130146	SRP061929	shoot apex	M82
SRR2141329	SRX1130146	SRP061929	shoot apex	M82
SRR2141330	SRX1130146	SRP061929	shoot apex	M82
SRR2141331	SRX1130146	SRP061929	shoot apex	M82
SRR2141332	SRX1130147	SRP061929	shoot apex	M82
SRR2141333	SRX1130147	SRP061929	shoot apex	M82
SRR2141334	SRX1130147	SRP061929	shoot apex	M82
SRR2141335	SRX1130147	SRP061929	shoot apex	M82
SRR2141336	SRX1130148	SRP061929	shoot apex	M82
SRR2141337	SRX1130148	SRP061929	shoot apex	M82
SRR2141338	SRX1130148	SRP061929	shoot apex	M82
SRR2141339	SRX1130148	SRP061929	shoot apex	M82
SRR2141340	SRX1130149	SRP061929	shoot apex	M82
SRR2141341	SRX1130149	SRP061929	shoot apex	M82
SRR2141342	SRX1130149	SRP061929	shoot apex	M82
SRR2141343	SRX1130149	SRP061929	shoot apex	M82
SRR2141344	SRX1130149	SRP061929	shoot apex	M82
SRR2141345	SRX1130149	SRP061929	shoot apex	M82
SRR2141346	SRX1130149	SRP061929	shoot apex	M82
SRR2141347	SRX1130149	SRP061929	shoot apex	M82
SRR2141348	SRX1130150	SRP061929	shoot apex	M82
SRR2141349	SRX1130150	SRP061929	shoot apex	M82
SRR2141350	SRX1130150	SRP061929	shoot apex	M82
SRR2141351	SRX1130150	SRP061929	shoot apex	M82
SRR2141352	SRX1130150	SRP061929	shoot apex	M82
SRR2141353	SRX1130150	SRP061929	shoot apex	M82
SRR2141354	SRX1130150	SRP061929	shoot apex	M82
SRR2141355	SRX1130151	SRP061929	shoot apex	M82
SRR2141356	SRX1130151	SRP061929	shoot apex	M82
SRR2141357	SRX1130151	SRP061929	shoot apex	M82
SRR2141358	SRX1130151	SRP061929	shoot apex	M82
SRR2141359	SRX1130152	SRP061929	shoot apex	M82
SRR2141360	SRX1130152	SRP061929	shoot apex	M82
SRR2141361	SRX1130152	SRP061929	shoot apex	M82
SRR2141362	SRX1130152	SRP061929	shoot apex	M82
SRR2141363	SRX1130153	SRP061929	shoot apex	M82
SRR2141364	SRX1130153	SRP061929	shoot apex	M82
SRR2141365	SRX1130153	SRP061929	shoot apex	M82
SRR2141366	SRX1130153	SRP061929	shoot apex	M82
SRR2141367	SRX1130154	SRP061929	shoot apex	M82
SRR2141368	SRX1130154	SRP061929	shoot apex	M82
SRR2141369	SRX1130154	SRP061929	shoot apex	M82
SRR2175729	SRX1160113	SRP062640	plant ovary ovule	Moneymaker
SRR2175730	SRX1160114	SRP062640	plant ovary ovule	Moneymaker
SRR2175731	SRX1160115	SRP062640	ovary wall	Moneymaker
SRR2175732	SRX1160116	SRP062640	ovary wall	Moneymaker
SRR2175733	SRX1160117	SRP062640	plant ovary ovule	Moneymaker
SRR2175734	SRX1160118	SRP062640	plant ovary ovule	Moneymaker
SRR2175735	SRX1160119	SRP062640	ovary wall	Moneymaker
SRR2175736	SRX1160120	SRP062640	ovary wall	Moneymaker
SRR2175737	SRX1160121	SRP062640	plant ovary ovule	Moneymaker
SRR2175738	SRX1160122	SRP062640	plant ovary ovule	Moneymaker
SRR2175739	SRX1160123	SRP062640	ovary wall	Moneymaker
SRR2175740	SRX1160124	SRP062640	ovary wall	Moneymaker
SRR2175741	SRX1160125	SRP062640	plant ovary ovule	Moneymaker
SRR2175742	SRX1160126	SRP062640	plant ovary ovule	Moneymaker
SRR2175743	SRX1160127	SRP062640	ovary wall	Moneymaker
SRR2175744	SRX1160128	SRP062640	ovary wall	Moneymaker
SRR2239881	SRX1182185	SRP051701	stem	M82
SRR2239882	SRX1182186	SRP051701	stem	M82
SRR2239883	SRX1182187	SRP051701	stem	M82
SRR2239884	SRX1182188	SRP051701	stem	M82
SRR2239885	SRX1182189	SRP051701	stem trichome	M82
SRR2239886	SRX1182190	SRP051701	stem trichome	M82
SRR2452525	SRX1261310	SRP063736	leaf	M82
SRR2452526	SRX1261311	SRP063736	leaf	M82
SRR2452527	SRX1261312	SRP063736	leaf	M82
SRR2452528	SRX1261313	SRP063736	leaf	M82
SRR2452529	SRX1261314	SRP063736	leaf	M82
SRR2452530	SRX1261315	SRP063736	leaf	M82
SRR2452531	SRX1261316	SRP063736	leaf	M82
SRR2452532	SRX1261317	SRP063736	leaf	M82
SRR2452533	SRX1261318	SRP063736	leaf	M82
SRR2452534	SRX1261319	SRP063736	leaf	M82
SRR2452535	SRX1261320	SRP063736	leaf	M82
SRR2452536	SRX1261321	SRP063736	leaf	M82
SRR2452537	SRX1261322	SRP063736	leaf	M82
SRR2452538	SRX1261323	SRP063736	leaf	M82
SRR2452539	SRX1261324	SRP063736	leaf	M82
SRR2452540	SRX1261325	SRP063736	leaf	M82
SRR2452541	SRX1261326	SRP063736	leaf	M82
SRR2452542	SRX1261327	SRP063736	leaf	M82
SRR2452543	SRX1261328	SRP063736	leaf	M82
SRR2452544	SRX1261329	SRP063736	leaf	M82
SRR2452545	SRX1261330	SRP063736	leaf	M82
SRR2452546	SRX1261331	SRP063736	leaf	M82
SRR2452547	SRX1261332	SRP063736	leaf	M82
SRR2452548	SRX1261333	SRP063736	leaf	M82
SRR2452549	SRX1261334	SRP063736	leaf	M82
SRR2452550	SRX1261335	SRP063736	leaf	M82
SRR2452551	SRX1261336	SRP063736	leaf	M82
SRR2452552	SRX1261337	SRP063736	leaf	M82
SRR2452553	SRX1261338	SRP063736	leaf	M82
SRR2452554	SRX1261339	SRP063736	leaf	M82
SRR2452555	SRX1261340	SRP063736	leaf	M82
SRR2452556	SRX1261341	SRP063736	leaf	M82
SRR2452557	SRX1261342	SRP063736	leaf	M82
SRR2452558	SRX1261343	SRP063736	leaf	M82
SRR2452559	SRX1261344	SRP063736	leaf	M82
SRR2452560	SRX1261345	SRP063736	leaf	M82
SRR2452561	SRX1261346	SRP063736	leaf	M82
SRR2452562	SRX1261347	SRP063736	leaf	M82
SRR2452563	SRX1261348	SRP063736	leaf	M82
SRR2452564	SRX1261349	SRP063736	leaf	M82
SRR2452565	SRX1261350	SRP063736	leaf	M82
SRR2452566	SRX1261351	SRP063736	leaf	M82
SRR2452567	SRX1261352	SRP063736	leaf	M82
SRR2452568	SRX1261353	SRP063736	leaf	M82
SRR2452569	SRX1261354	SRP063736	leaf	M82
SRR2452570	SRX1261355	SRP063736	leaf	M82
SRR2452571	SRX1261356	SRP063736	leaf	M82
SRR2478944	SRX1271564	SRP063965	fruit	Ailsa Craig
SRR2478945	SRX1271565	SRP063965	fruit	Ailsa Craig
SRR2478946	SRX1271566	SRP063965	fruit	Ailsa Craig
SRR2478947	SRX1271567	SRP063965	fruit	Ailsa Craig
SRR2861495	SRX1398589	SRP065499	leaf	Rio Grande
SRR2861500	SRX1398619	SRP065499	leaf	Rio Grande
SRR2861508	SRX1398628	SRP065499	leaf	Rio Grande
SRR2861509	SRX1398629	SRP065499	leaf	Rio Grande
SRR2861510	SRX1398630	SRP065499	leaf	Rio Grande
SRR2861511	SRX1398631	SRP065499	leaf	Rio Grande
SRR2861512	SRX1398632	SRP065499	leaf	Rio Grande
SRR2861513	SRX1398633	SRP065499	leaf	Rio Grande
SRR2861514	SRX1398634	SRP065499	leaf	Rio Grande
SRR2861536	SRX1398651	SRP065499	leaf	Rio Grande
SRR2861539	SRX1398659	SRP065499	leaf	Rio Grande
SRR2861540	SRX1398660	SRP065499	leaf	Rio Grande
SRR2861541	SRX1398661	SRP065499	leaf	Rio Grande
SRR2861542	SRX1398666	SRP065499	leaf	Rio Grande
SRR2861543	SRX1398669	SRP065499	leaf	Rio Grande
SRR2861544	SRX1398671	SRP065499	leaf	Rio Grande
SRR2861545	SRX1398677	SRP065499	leaf	Rio Grande
SRR2861546	SRX1398681	SRP065499	leaf	Rio Grande
SRR2861547	SRX1398684	SRP065499	leaf	Rio Grande
SRR2861548	SRX1398687	SRP065499	leaf	Rio Grande
SRR2887143	SRX1406923	SRP065597	leaf	PI 114490
SRR2887144	SRX1406924	SRP065597	leaf	PI 114490
SRR2887145	SRX1406925	SRP065597	leaf	PI 114490
SRR2887146	SRX1406926	SRP065597	leaf	OH 88119
SRR2887147	SRX1406927	SRP065597	leaf	OH 88119
SRR2887148	SRX1406928	SRP065597	leaf	OH 88119
SRR2923343	SRX1436670	SRP066362	leaf	Lukullus
SRR2923830	SRX1437035	SRP066362	leaf	Lukullus
SRR2924127	SRX1437327	SRP066362	leaf	Lukullus
SRR2924128	SRX1437328	SRP066362	leaf	Lukullus
SRR2924129	SRX1437329	SRP066362	leaf	Lukullus
SRR2924131	SRX1437330	SRP066362	leaf	Lukullus
SRR2924132	SRX1437331	SRP066362	leaf	Lukullus
SRR2924133	SRX1437332	SRP066362	leaf	Lukullus
SRR2982660	SRX1471899	SRP067157	fruit	Moneymaker
SRR2982661	SRX1471948	SRP067157	fruit	Moneymaker
SRR2982662	SRX1471910	SRP067157	fruit	Moneymaker
SRR2982663	SRX1471950	SRP067157	fruit	Moneymaker
SRR2982664	SRX1471908	SRP067157	fruit	Moneymaker
SRR2982665	SRX1471952	SRP067157	fruit	Moneymaker
SRR2982666	SRX1471912	SRP067157	fruit	Moneymaker
SRR2982667	SRX1471951	SRP067157	fruit	Moneymaker
SRR2989581	SRX1478068	SRP067262	leaf	Pusa Ruby
SRR2989582	SRX1478069	SRP067262	leaf	Pusa Ruby
SRR3095782	SRX1519454	SRP068096	seed	Micro-Tom
SRR3095783	SRX1519380	SRP068096	fruit	Micro-Tom
SRR3095784	SRX1519453	SRP068096	fruit	Micro-Tom
SRR3095785	SRX1519456	SRP068096	seed	Micro-Tom
SRR3095786	SRX1519443	SRP068096	fruit	Micro-Tom
SRR3095787	SRX1519455	SRP068096	fruit	Micro-Tom
SRR3095788	SRX1519446	SRP068096	fruit	Micro-Tom
SRR3095789	SRX1519444	SRP068096	fruit	Micro-Tom
SRR3095790	SRX1519458	SRP068096	seed	Micro-Tom
SRR3095791	SRX1519448	SRP068096	fruit	Micro-Tom
SRR3095792	SRX1519447	SRP068096	fruit	Micro-Tom
SRR3095793	SRX1519449	SRP068096	leaf	Micro-Tom
SRR3095826	SRX1519457	SRP068096	seed	Micro-Tom
SRR3095827	SRX1519450	SRP068096	floral organ	Micro-Tom
SRR3095828	SRX1519459	SRP068096	seed	Micro-Tom
SRR3095829	SRX1517314	SRP068096	flower bud	Micro-Tom
SRR3095830	SRX1519451	SRP068096	fruit	Micro-Tom
SRR3095831	SRX1519452	SRP068096	root	Micro-Tom
SRR3095832	SRX1517317	SRP068096	fruit	Micro-Tom
SRR3130839	SRX1550606	SRP069007	leaf	Ailsa Craig
SRR3130840	SRX1550606	SRP069007	leaf	Ailsa Craig
SRR3130841	SRX1550606	SRP069007	leaf	Ailsa Craig
SRR3130842	SRX1550606	SRP069007	leaf	Ailsa Craig
SRR3130843	SRX1550607	SRP069007	leaf	Ailsa Craig
SRR3130844	SRX1550607	SRP069007	leaf	Ailsa Craig
SRR3130845	SRX1550607	SRP069007	leaf	Ailsa Craig
SRR3130846	SRX1550607	SRP069007	leaf	Ailsa Craig
SRR3315361	SRX1671109	SRP067157	fruit	Moneymaker
SRR3315362	SRX1671110	SRP067157	fruit	Moneymaker
SRR3315363	SRX1671112	SRP067157	fruit	Moneymaker
SRR3315364	SRX1671113	SRP067157	fruit	Moneymaker
SRR3684251	SRX1854149	SRP076745	fruit	Ailsa Craig
SRR3684255	SRX1855034	SRP076745	fruit	Ailsa Craig
SRR3684388	SRX1855037	SRP076745	fruit	Ailsa Craig
SRR3684426	SRX1855080	SRP076745	fruit	Ailsa Craig
SRR3686752	SRX1855751	SRP076745	fruit	Ailsa Craig
SRR3686760	SRX1855755	SRP076745	fruit	Ailsa Craig
SRR3686990	SRX1855763	SRP076745	fruit	Ailsa Craig
SRR3686999	SRX1855765	SRP076745	fruit	Ailsa Craig
SRR3687000	SRX1855767	SRP076745	fruit	Ailsa Craig
SRR3922576	SRX1949151	SRP078507	root	Heinz 1706
SRR3922577	SRX1949152	SRP078507	root	Heinz 1706
SRR3922578	SRX1949153	SRP078507	root	Heinz 1706
SRR3922579	SRX1949154	SRP078507	root	Heinz 1706
SRR404309	SRX118613	SRP010775	leaf	Heinz 1706
SRR404310	SRX118613	SRP010775	leaf	Heinz 1706
SRR404311	SRX118614	SRP010775	root	Heinz 1706
SRR404312	SRX118614	SRP010775	root	Heinz 1706
SRR404313	SRX118615	SRP010775	flower	Heinz 1706
SRR404314	SRX118615	SRP010775	flower	Heinz 1706
SRR404315	SRX118616	SRP010775	flower bud	Heinz 1706
SRR404316	SRX118616	SRP010775	flower bud	Heinz 1706
SRR404317	SRX118617	SRP010775	fruit	Heinz 1706
SRR404318	SRX118617	SRP010775	fruit	Heinz 1706
SRR404319	SRX118618	SRP010775	fruit	Heinz 1706
SRR404320	SRX118618	SRP010775	fruit	Heinz 1706
SRR404321	SRX118620	SRP010775	fruit	Heinz 1706
SRR404322	SRX118620	SRP010775	fruit	Heinz 1706
SRR404324	SRX118621	SRP010775	fruit	Heinz 1706
SRR404325	SRX118621	SRP010775	fruit	Heinz 1706
SRR404326	SRX118622	SRP010775	fruit	Heinz 1706
SRR404327	SRX118622	SRP010775	fruit	Heinz 1706
SRR404328	SRX118623	SRP010775	fruit	Heinz 1706
SRR404329	SRX118623	SRP010775	fruit	Heinz 1706
SRR570044	SRX180842	SRP015125	leaf	Micro-Tom
SRR570046	SRX180844	SRP015125	leaf	Micro-Tom
SRR570048	SRX180846	SRP015125	leaf	Micro-Tom
SRR570050	SRX180848	SRP015125	leaf	Micro-Tom
SRR570052	SRX180850	SRP015125	leaf	Micro-Tom
SRR570054	SRX180852	SRP015125	leaf	Micro-Tom
SRR570056	SRX180854	SRP015125	leaf	Micro-Tom
SRR570058	SRX180856	SRP015125	leaf	Micro-Tom
SRR570060	SRX180858	SRP015125	leaf	Micro-Tom
SRR570061	SRX180859	SRP015125	leaf	Micro-Tom
SRR653932	SRX218277	SRP018026	fruit	SUN1642
SRR653933	SRX220713	SRP018026	fruit	SUN1642
SRR653934	SRX220714	SRP018026	fruit	SUN1642
SRR653935	SRX220748	SRP018026	fruit	SUN1642
SRR653936	SRX218297	SRP018026	fruit and seed	SUN1642
SRR653959	SRX220749	SRP018026	fruit and seed	SUN1642
SRR653960	SRX220750	SRP018026	fruit and seed	SUN1642
SRR653961	SRX220751	SRP018026	fruit and seed	SUN1642
SRR653962	SRX220752	SRP018026	fruit	SUN1642
SRR653963	SRX220753	SRP018026	fruit	SUN1642
SRR653964	SRX220754	SRP018026	fruit	SUN1642
SRR653965	SRX220755	SRP018026	fruit	SUN1642
SRR653968	SRX220756	SRP018026	seed	SUN1642
SRR653969	SRX220758	SRP018026	seed	SUN1642
SRR653970	SRX220759	SRP018026	seed	SUN1642
SRR653971	SRX220760	SRP018026	seed	SUN1642
SRR653972	SRX220761	SRP018026	fruit	SUN1642
SRR653973	SRX220762	SRP018026	fruit	SUN1642
SRR653974	SRX220764	SRP018026	fruit	SUN1642
SRR653983	SRX220765	SRP018026	fruit	SUN1642
SRR653984	SRX218413	SRP018026	fruit	SUN1642
SRR653985	SRX220701	SRP018026	fruit	SUN1642
SRR653986	SRX220703	SRP018026	fruit	SUN1642
SRR653987	SRX220704	SRP018026	fruit	SUN1642
SRR653988	SRX220705	SRP018026	seed	SUN1642
SRR653989	SRX220706	SRP018026	seed	SUN1642
SRR653990	SRX220707	SRP018026	seed	SUN1642
SRR653991	SRX220708	SRP018026	seed	SUN1642
SRR653992	SRX220709	SRP018026	fruit	SUN1642
SRR653993	SRX220710	SRP018026	fruit	SUN1642
SRR653994	SRX220711	SRP018026	fruit	SUN1642
SRR653995	SRX220712	SRP018026	fruit	SUN1642
SRR653996	SRX220782	SRP018026	fruit	SUN1642
SRR653997	SRX220783	SRP018026	fruit	SUN1642
SRR653998	SRX220784	SRP018026	fruit	SUN1642
SRR653999	SRX220785	SRP018026	fruit	SUN1642
SRR654000	SRX220786	SRP018026	fruit and seed	SUN1642
SRR654001	SRX220787	SRP018026	fruit and seed	SUN1642
SRR654002	SRX220788	SRP018026	fruit and seed	SUN1642
SRR654003	SRX220789	SRP018026	fruit and seed	SUN1642
SRR654004	SRX220790	SRP018026	fruit	SUN1642
SRR654005	SRX220791	SRP018026	fruit	SUN1642
SRR654006	SRX220792	SRP018026	fruit	SUN1642
SRR654007	SRX220793	SRP018026	fruit	SUN1642
SRR654008	SRX220794	SRP018026	seed	SUN1642
SRR654009	SRX220795	SRP018026	seed	SUN1642
SRR654010	SRX220796	SRP018026	seed	SUN1642
SRR654011	SRX220797	SRP018026	seed	SUN1642
SRR654012	SRX220798	SRP018026	fruit	SUN1642
SRR654013	SRX220799	SRP018026	fruit	SUN1642
SRR654014	SRX220800	SRP018026	fruit	SUN1642
SRR654015	SRX220801	SRP018026	fruit	SUN1642
SRR654016	SRX220766	SRP018026	fruit	SUN1642
SRR654017	SRX220768	SRP018026	fruit	SUN1642
SRR654018	SRX220769	SRP018026	fruit	SUN1642
SRR654019	SRX220771	SRP018026	fruit	SUN1642
SRR654020	SRX220772	SRP018026	seed	SUN1642
SRR654021	SRX220773	SRP018026	seed	SUN1642
SRR654022	SRX220774	SRP018026	seed	SUN1642
SRR654023	SRX220776	SRP018026	seed	SUN1642
SRR654024	SRX220777	SRP018026	fruit	SUN1642
SRR654025	SRX220778	SRP018026	fruit	SUN1642
SRR654026	SRX220779	SRP018026	fruit	SUN1642
SRR654027	SRX220780	SRP018026	fruit	SUN1642
SRR768814	SRX247161	SRP018993	fruit	Yellow Stuffer
SRR768815	SRX247163	SRP018993	fruit	Yellow Stuffer
SRR768816	SRX247164	SRP018993	fruit	Yellow Stuffer
SRR768817	SRX247165	SRP018993	fruit	Yellow Stuffer
SRR768818	SRX247166	SRP018993	seed	Yellow Stuffer
SRR768819	SRX247167	SRP018993	seed	Yellow Stuffer
SRR768822	SRX247168	SRP018993	seed	Yellow Stuffer
SRR768823	SRX247170	SRP018993	seed	Yellow Stuffer
SRR768824	SRX247171	SRP018993	fruit	Yellow Stuffer
SRR768825	SRX247172	SRP018993	fruit	Yellow Stuffer
SRR768826	SRX247173	SRP018993	fruit	Yellow Stuffer
SRR768827	SRX247174	SRP018993	fruit	Yellow Stuffer
SRR768828	SRX247175	SRP018993	seed	Yellow Stuffer
SRR768829	SRX247176	SRP018993	seed	Yellow Stuffer
SRR768831	SRX247177	SRP018993	seed	Yellow Stuffer
SRR768832	SRX247178	SRP018993	seed	Yellow Stuffer
SRR768833	SRX247179	SRP018993	fruit	Yellow Stuffer
SRR768834	SRX247180	SRP018993	fruit	Yellow Stuffer
SRR768835	SRX247181	SRP018993	fruit	Yellow Stuffer
SRR768836	SRX247182	SRP018993	fruit	Yellow Stuffer
SRR768837	SRX247183	SRP018993	seed	Yellow Stuffer
SRR768838	SRX247184	SRP018993	seed	Yellow Stuffer
SRR768839	SRX247185	SRP018993	seed	Yellow Stuffer
SRR768840	SRX247186	SRP018993	seed	Yellow Stuffer
SRR768841	SRX247187	SRP018993	fruit	Yellow Stuffer
SRR768842	SRX247188	SRP018993	fruit	Yellow Stuffer
SRR768843	SRX247189	SRP018993	fruit	Yellow Stuffer
SRR768844	SRX247190	SRP018993	fruit	Yellow Stuffer
SRR768845	SRX247191	SRP018993	seed	Yellow Stuffer
SRR768846	SRX247192	SRP018993	seed	Yellow Stuffer
SRR768847	SRX247193	SRP018993	seed	Yellow Stuffer
SRR768848	SRX247194	SRP018993	seed	Yellow Stuffer
SRR768849	SRX247195	SRP018993	fruit	Yellow Stuffer
SRR768850	SRX247196	SRP018993	fruit	Yellow Stuffer
SRR768851	SRX247197	SRP018993	fruit	Yellow Stuffer
SRR768852	SRX247198	SRP018993	fruit	Yellow Stuffer
SRR768853	SRX247199	SRP018993	seed	Yellow Stuffer
SRR768854	SRX247201	SRP018993	seed	Yellow Stuffer
SRR768855	SRX247202	SRP018993	seed	Yellow Stuffer
SRR768856	SRX247203	SRP018993	seed	Yellow Stuffer
SRR768857	SRX247204	SRP018993	fruit	Yellow Stuffer
SRR768858	SRX247205	SRP018993	fruit	Yellow Stuffer
SRR768859	SRX247206	SRP018993	fruit	Yellow Stuffer
SRR768860	SRX247207	SRP018993	fruit	Yellow Stuffer
SRR768861	SRX247208	SRP018993	seed	Yellow Stuffer
SRR768862	SRX247209	SRP018993	seed	Yellow Stuffer
SRR768863	SRX247210	SRP018993	seed	Yellow Stuffer
SRR768864	SRX247211	SRP018993	seed	Yellow Stuffer
SRR768886	SRX247236	SRP018997	fruit	Yellow Stuffer
SRR768887	SRX247237	SRP018997	fruit	Yellow Stuffer
SRR768888	SRX247238	SRP018997	fruit	Yellow Stuffer
SRR768889	SRX247239	SRP018997	seed	Yellow Stuffer
SRR768890	SRX247240	SRP018997	seed	Yellow Stuffer
SRR768891	SRX247241	SRP018997	seed	Yellow Stuffer
SRR768892	SRX247242	SRP018997	fruit	Yellow Stuffer
SRR768893	SRX247243	SRP018997	fruit	Yellow Stuffer
SRR768894	SRX247244	SRP018997	fruit	Yellow Stuffer
SRR768895	SRX247245	SRP018997	seed	Yellow Stuffer
SRR768896	SRX247246	SRP018997	seed	Yellow Stuffer
SRR768898	SRX247247	SRP018997	seed	Yellow Stuffer
SRR863016	SRX283495	SRP022909	fruit	M82
SRR863017	SRX283495	SRP022909	fruit	M82
SRR863018	SRX283495	SRP022909	fruit	M82
SRR863019	SRX283496	SRP022909	fruit	M82
SRR863020	SRX283496	SRP022909	fruit	M82
SRR863021	SRX283496	SRP022909	fruit	M82
SRR863022	SRX283497	SRP022909	fruit	M82
SRR863023	SRX283497	SRP022909	fruit	M82
SRR863024	SRX283498	SRP022909	fruit	M82
SRR863025	SRX283498	SRP022909	fruit	M82
SRR863026	SRX283499	SRP022909	fruit	M82
SRR863027	SRX283499	SRP022909	fruit	M82
SRR863028	SRX283499	SRP022909	fruit	M82
SRR863030	SRX283501	SRP022909	fruit	M82
SRR863031	SRX283501	SRP022909	fruit	M82
SRR863042	SRX283511	SRP022911	fruit	Ailsa Craig
SRR863043	SRX283511	SRP022911	fruit	Ailsa Craig
SRR863044	SRX283511	SRP022911	fruit	Ailsa Craig
SRR863045	SRX283512	SRP022911	fruit	Ailsa Craig
SRR863046	SRX283512	SRP022911	fruit	Ailsa Craig
SRR863047	SRX283512	SRP022911	fruit	Ailsa Craig
SRR863048	SRX283513	SRP022911	fruit	Ailsa Craig
SRR863049	SRX283513	SRP022911	fruit	Ailsa Craig
SRR863050	SRX283513	SRP022911	fruit	Ailsa Craig
SRR863051	SRX283515	SRP022911	fruit	Ailsa Craig
SRR863052	SRX283515	SRP022911	fruit	Ailsa Craig
SRR863053	SRX283516	SRP022911	fruit	Ailsa Craig
SRR863054	SRX283516	SRP022911	fruit	Ailsa Craig
SRR863055	SRX283516	SRP022911	fruit	Ailsa Craig
SRR863056	SRX283517	SRP022911	fruit	Ailsa Craig
SRR863057	SRX283517	SRP022911	fruit	Ailsa Craig
SRR863058	SRX283517	SRP022911	fruit	Ailsa Craig
SRR863059	SRX283634	SRP022911	fruit	Ailsa Craig
SRR863060	SRX283634	SRP022911	fruit	Ailsa Craig
SRR863061	SRX283634	SRP022911	fruit	Ailsa Craig
SRR863062	SRX283635	SRP022911	fruit	Ailsa Craig
SRR863063	SRX283635	SRP022911	fruit	Ailsa Craig
SRR863064	SRX283635	SRP022911	fruit	Ailsa Craig
SRR863065	SRX283636	SRP022911	fruit	Ailsa Craig
SRR863066	SRX283636	SRP022911	fruit	Ailsa Craig
SRR863067	SRX283636	SRP022911	fruit	Ailsa Craig
SRR863068	SRX283637	SRP022911	fruit	Ailsa Craig
SRR863069	SRX283637	SRP022911	fruit	Ailsa Craig
SRR863070	SRX283637	SRP022911	fruit	Ailsa Craig
SRR863071	SRX283638	SRP022911	fruit	Ailsa Craig
SRR863072	SRX283638	SRP022911	fruit	Ailsa Craig
SRR863073	SRX283638	SRP022911	fruit	Ailsa Craig
SRR863074	SRX283639	SRP022911	fruit	Ailsa Craig
SRR863075	SRX283639	SRP022911	fruit	Ailsa Craig
SRR863076	SRX283639	SRP022911	fruit	Ailsa Craig
SRR863077	SRX283640	SRP022911	fruit	Ailsa Craig
SRR863078	SRX283640	SRP022911	fruit	Ailsa Craig
SRR863079	SRX283640	SRP022911	fruit	Ailsa Craig
SRR863080	SRX283641	SRP022911	fruit	Ailsa Craig
SRR863081	SRX283641	SRP022911	fruit	Ailsa Craig
SRR863082	SRX283641	SRP022911	fruit	Ailsa Craig
SRR863083	SRX283642	SRP022911	fruit	Ailsa Craig
SRR863084	SRX283642	SRP022911	fruit	Ailsa Craig
SRR863085	SRX283642	SRP022911	fruit	Ailsa Craig
SRR863086	SRX283643	SRP022911	fruit	Ailsa Craig
SRR863087	SRX283643	SRP022911	fruit	Ailsa Craig
SRR863088	SRX283643	SRP022911	fruit	Ailsa Craig
SRR863089	SRX283644	SRP022911	fruit	Ailsa Craig
SRR863090	SRX283644	SRP022911	fruit	Ailsa Craig
SRR863091	SRX283644	SRP022911	fruit	Ailsa Craig
SRR863092	SRX283645	SRP022911	fruit	Ailsa Craig
SRR863093	SRX283645	SRP022911	fruit	Ailsa Craig
SRR863094	SRX283645	SRP022911	fruit	Ailsa Craig
SRR924101	SRX316591	SRP026374	leaf	Hongtaiyang 903
SRR924102	SRX316592	SRP026374	leaf	Hongtaiyang 903
SRR926182	SRX318065	SRP026374	leaf	Hongtaiyang 903
SRR926185	SRX318066	SRP026374	leaf	Hongtaiyang 903
SRR941252	SRX326513	SRP027575	flower bud	Yellow Stuffer
SRR941253	SRX326521	SRP027575	flower bud	Yellow Stuffer
SRR941254	SRX326522	SRP027575	flower bud	Yellow Stuffer
SRR941255	SRX326523	SRP027575	flower bud	Yellow Stuffer
SRR941256	SRX326524	SRP027575	flower bud	Yellow Stuffer
SRR941257	SRX326526	SRP027575	flower bud	Yellow Stuffer
SRR941262	SRX326531	SRP027576	flower bud	Yellow Stuffer
SRR941264	SRX326532	SRP027576	flower bud	Yellow Stuffer
SRR941265	SRX326533	SRP027576	flower bud	Yellow Stuffer
SRR941266	SRX326534	SRP027576	flower bud	Yellow Stuffer
SRR941309	SRX326535	SRP027576	flower bud	Yellow Stuffer
SRR941310	SRX326536	SRP027576	flower bud	Yellow Stuffer
SRR943813	SRX328375	SRP028278	fruit	Ailsa Craig
SRR943814	SRX328376	SRP028278	fruit	Ailsa Craig
SRR943815	SRX328377	SRP028278	fruit	Ailsa Craig
SRR943816	SRX328378	SRP028278	fruit	Ailsa Craig
SRR943817	SRX328379	SRP028278	fruit	Ailsa Craig
SRR943818	SRX328380	SRP028278	fruit	Ailsa Craig
SRR943819	SRX328381	SRP028278	fruit	Ailsa Craig
SRR943820	SRX328382	SRP028278	fruit	Ailsa Craig
SRR943821	SRX328383	SRP028278	fruit	Ailsa Craig
SRR943822	SRX328384	SRP028278	fruit	Ailsa Craig
SRR943823	SRX328385	SRP028278	fruit	Ailsa Craig
SRR943824	SRX328386	SRP028278	fruit	Ailsa Craig
SRR943825	SRX328387	SRP028278	fruit	Ailsa Craig
SRR943826	SRX328388	SRP028278	fruit	Ailsa Craig
SRR943827	SRX328389	SRP028278	fruit	Ailsa Craig
SRR943828	SRX328390	SRP028278	fruit	Ailsa Craig
SRR943829	SRX328391	SRP028278	fruit	Ailsa Craig
SRR943830	SRX328392	SRP028278	fruit	Ailsa Craig
SRR948460	SRX332148	SRP028553	leaf	Rio Grande
SRR948461	SRX332148	SRP028553	leaf	Rio Grande
SRR948462	SRX332148	SRP028553	leaf	Rio Grande
SRR948463	SRX333036	SRP028553	leaf	Rio Grande
SRR948464	SRX332149	SRP028553	leaf	Rio Grande
SRR948465	SRX332149	SRP028553	leaf	Rio Grande
SRR948466	SRX332149	SRP028553	leaf	Rio Grande
SRR948467	SRX332150	SRP028553	leaf	Rio Grande
SRR948468	SRX332150	SRP028553	leaf	Rio Grande
SRR948469	SRX332150	SRP028553	leaf	Rio Grande
SRR948470	SRX332151	SRP028553	leaf	Rio Grande
SRR948471	SRX332151	SRP028553	leaf	Rio Grande
SRR948472	SRX332151	SRP028553	leaf	Rio Grande
SRR948473	SRX332152	SRP028553	leaf	Rio Grande
SRR948474	SRX332152	SRP028553	leaf	Rio Grande
SRR948475	SRX332152	SRP028553	leaf	Rio Grande
SRR948477	SRX332154	SRP028553	leaf	Rio Grande
SRR948478	SRX332154	SRP028553	leaf	Rio Grande
SRR948479	SRX332154	SRP028553	leaf	Rio Grande
SRR948481	SRX332155	SRP028553	leaf	Rio Grande
SRR948482	SRX332155	SRP028553	leaf	Rio Grande
SRR948483	SRX332155	SRP028553	leaf	Rio Grande
SRR948484	SRX332156	SRP028553	leaf	Rio Grande
SRR948485	SRX332156	SRP028553	leaf	Rio Grande
SRR948486	SRX332156	SRP028553	leaf	Rio Grande
SRR948487	SRX332157	SRP028553	leaf	Rio Grande
SRR948488	SRX332157	SRP028553	leaf	Rio Grande
SRR948489	SRX332157	SRP028553	leaf	Rio Grande
SRR948545	SRX332177	SRP026374	leaf	Hongtaiyang 903
SRR948546	SRX332178	SRP026374	leaf	Hongtaiyang 903
SRR949057	SRX332603	SRP026374	leaf	Hongtaiyang 903
SRR950390	SRX333074	SRP028618	leaf	CLN2777A
SRR960269	SRX342072	SRP029380	root	Micro-Tom
SRR960272	SRX342072	SRP029380	root	Micro-Tom
SRR960387	SRX342183	SRP029380	root	Micro-Tom
SRR960389	SRX342199	SRP029380	root	Micro-Tom
SRR960404	SRX342199	SRP029380	root	Micro-Tom
SRR960405	SRX342200	SRP029380	root	Micro-Tom
SRR963469	SRX344034	SRP028618	leaf	CLN2777A
SRR963794	SRX344073	SRP028618	leaf	TMXA48-4-0
SRR963795	SRX344076	SRP028618	leaf	TMXA48-4-0
SRR988278	SRX352194	SRP029978	flower bud	Micro-Tom
SRR988418	SRX352268	SRP029978	flower bud	Micro-Tom
SRR988529	SRX352361	SRP029978	flower bud	Micro-Tom
SRR988530	SRX352362	SRP029978	flower	Micro-Tom
SRR988531	SRX352363	SRP029978	flower	Micro-Tom
SRR988532	SRX352364	SRP029978	flower	Micro-Tom
SRR988533	SRX352365	SRP029978	fruit	Micro-Tom
SRR988534	SRX352366	SRP029978	fruit	Micro-Tom
SRR988535	SRX352367	SRP029978	fruit	Micro-Tom
SRR988673	SRX352458	SRP030006	fruit	Micro-Tom
SRR988675	SRX352459	SRP030006	fruit	Micro-Tom
SRR988676	SRX352460	SRP030006	fruit	Micro-Tom
SRR988677	SRX352461	SRP030006	fruit	Micro-Tom
SRR988680	SRX352465	SRP030006	fruit	Micro-Tom
SRR988681	SRX352466	SRP030006	fruit	Micro-Tom
SRR988682	SRX352467	SRP030006	fruit	Micro-Tom
SRR993740	SRX352463	SRP030006	fruit	Micro-Tom
